# Supplementary material for: Identification of CAND1 as a DNA-dependent protein kinase-regulated coactivator of androgen receptor and the ARv7 splice variant
Source: PLoS One. 2026 May 14;21(5):e0349130. doi: 10.1371/journal.pone.0349130 (PMC13175348; doi:10.1371/journal.pone.0349130)
Supplement: S5 Table — (XLSX) [file pone.0349130.s002.xlsx]

## Sheet: Sheet1
		no ARv7		with ARv7
GeneID	GeneSymbol	Peptides	iBAQ	Peptides	iBAQ	Fold Change
25822	DNAJB5	0	0	1	880	1000
286887	KRT6C	34	0	20	258	1000	Notes:
192666	KRT24	2	0	3	151	1000	1) Data represents all detected peptides from HeLa NE pulled down on biotinylated 3xARE-E4 templates.
3886	KRT35	1	0	2	137	1000	2) iBAQ: Intensity-based Absolute Quantification is calculated as summed area of all distributed peak areas for a given protein, normalized to the possible number of the protein's tryptic peptides.
367	AR	0	0	13	92	1000	3) Fold Change: iBAQ+ARv7 / iBAQ-ARv7. When iBAQ-ARv7 is zero, then the infinite Fold Change is represented by "1000" fold change for simplicity.
10656	KHDRBS3	0	0	1	60.6	1000
3055	HCK	1	0	2	45.7	1000
10212	DDX39A	11	0	14	43.7	1000
4067	LYN	1	0	2	41.1	1000
2783	GNB2	4	0	5	40.3	1000
10763	NES	1	0	1	39.3	1000
340529	PABPC1L2A	1	0	2	26.6	1000
645974	PABPC1L2B	1	0	2	26.6	1000
7431	VIM	2	0	3	23.8	1000
54760	PCSK4	0	0	1	21.1	1000
122773	KLHDC1	0	0	1	18.2	1000
58510	PRODH2	0	0	1	16	1000
56061	UBFD1	0	0	3	14.4	1000
3148	HMGB2	1	0	4	14.2	1000
1109	AKR1C4	2	0	3	13.7	1000
1917	EEF1A2	14	0	15	13.1	1000
1207	CLNS1A	0	0	1	12.8	1000
112802	KRT71	3	0	4	12.4	1000
121391	KRT74	3	0	4	11.4	1000
7298	TYMS	0	0	2	10.6	1000
25796	PGLS	0	0	2	10.5	1000
22949	PTGR1	0	0	4	10.4	1000
2290	FOXG1	1	0	2	9.3	1000
10552	ARPC1A	0	0	2	8.5	1000
441531	PGAM4	1	0	4	8.3	1000
23071	ERP44	0	0	1	8.2	1000
57132	CHMP1B	0	0	1	8.1	1000
7458	EIF4H	0	0	1	7.8	1000
6672	SP100	1	0	2	7.6	1000
4542	MYO1F	1	0	4	7.5	1000
1819	DRG2	1	0	3	7.3	1000
2318	FLNC	7	0	7	7.3	1000
156	GRK2	0	0	1	7.3	1000
5937	RBMS1	2	0	2	6.9	1000
6856	SYPL1	0	0	1	6.9	1000
159013	CXorf38	0	0	1	6.8	1000
2289	FKBP5	0	0	3	6.7	1000
3035	HARS	0	0	3	6.4	1000
10342	TFG	0	0	2	6.4	1000
9049	AIP	0	0	3	6.4	1000
6449	SGTA	0	0	1	6.4	1000
27113	BBC3	0	0	1	6.4	1000
2303	FOXC2	1	0	2	6.3	1000
5271	SERPINB8	1	0	3	5.8	1000
9130	FAM50A	0	0	2	5.8	1000
90353	CTU1	0	0	1	5.7	1000
29766	TMOD3	0	0	2	5.5	1000
5393	EXOSC9	0	0	2	5.4	1000
10691	GMEB1	0	0	3	5.3	1000
51053	GMNN	0	0	2	5.3	1000
201626	PDE12	0	0	2	5.2	1000
166863	RBM46	1	0	2	5.1	1000
64422	ATG3	0	0	2	5	1000
10652	YKT6	0	0	1	4.9	1000
5687	PSMA6	0	0	1	4.8	1000
1967	EIF2B1	0	0	2	4.8	1000
8496	PPFIBP1	0	0	1	4.8	1000
83741	TFAP2D	0	0	1	4.7	1000
58533	SNX6	0	0	3	4.4	1000
7374	UNG	0	0	2	4.3	1000
396	ARHGDIA	0	0	1	4.3	1000
7265	TTC1	0	0	2	4.2	1000
140576	S100A16	0	0	1	4.2	1000
4086	SMAD1	2	0	2	4.1	1000
4582	MUC1	0	0	1	4.1	1000
51163	DBR1	0	0	3	4	1000
6430	SRSF5	0	0	1	4	1000
5721	PSME2	0	0	2	3.9	1000
6520	SLC3A2	0	0	4	3.8	1000
10557	RPP38	0	0	2	3.8	1000
7257	TSNAX	0	0	2	3.8	1000
257236	CCDC96	0	0	1	3.8	1000
3188	HNRNPH2	3	0	3	3.7	1000
2664	GDI1	3	0	6	3.6	1000
91614	DEPDC7	0	0	2	3.6	1000
48	ACO1	0	0	5	3.5	1000
528	ATP6V1C1	0	0	2	3.5	1000
3106	HLA-B	1	0	2	3.3	1000
6429	SRSF4	0	0	1	3.3	1000
5893	RAD52	0	0	1	3.2	1000
6427	SRSF2	0	0	1	3.1	1000
23398	PPWD1	0	0	4	3	1000
5684	PSMA3	0	0	1	3	1000
55707	NECAP2	0	0	1	3	1000
55860	ACTR10	0	0	1	3	1000
55738	ARFGAP1	0	0	2	3	1000
55721	IQCC	0	0	1	3	1000
151987	PPP4R2	0	0	2	2.9	1000
11178	LZTS1	0	0	1	2.9	1000
50813	COPS7A	0	0	1	2.9	1000
8036	SHOC2	0	0	1	2.9	1000
80303	EFHD1	1	0	1	2.8	1000
6777	STAT5B	6	0	9	2.8	1000
28960	DCPS	0	0	1	2.8	1000
2287	FKBP3	0	0	1	2.7	1000
84335	AKT1S1	0	0	1	2.7	1000
5530	PPP3CA	0	0	2	2.7	1000
6464	SHC1	0	0	3	2.5	1000
81609	SNX27	0	0	2	2.4	1000
85329	LGALS12	0	0	1	2.3	1000
10006	ABI1	0	0	1	2.2	1000
4552	MTRR	0	0	4	2.1	1000
56997	COQ8A	0	0	1	2.1	1000
4677	NARS	0	0	3	2.1	1000
51406	NOL7	0	0	1	2.1	1000
55646	LYAR	0	0	2	2	1000
60678	EEFSEC	0	0	2	2	1000
30844	EHD4	0	0	4	1.9	1000
10799	RPP40	0	0	1	1.9	1000
10120	ACTR1B	3	0	3	1.8	1000
5536	PPP5C	0	0	2	1.8	1000
57019	CIAPIN1	0	0	1	1.8	1000
54472	TOLLIP	0	0	2	1.7	1000
79066	METTL16	0	0	2	1.7	1000
65265	C8orf33	0	0	1	1.7	1000
148229	ATP8B3	0	0	1	1.7	1000
55082	ARGLU1	0	0	1	1.7	1000
404636	FAM45A	0	0	1	1.6	1000
84138	SLC7A6OS	0	0	1	1.6	1000
6431	SRSF6	0	0	1	1.6	1000
22904	SBNO2	2	0	3	1.5	1000
8997	KALRN	5	0	4	1.5	1000
79709	COLGALT1	0	0	3	1.5	1000
51808	PHAX	0	0	1	1.5	1000
133619	PRRC1	0	0	1	1.5	1000
6453	ITSN1	0	0	3	1.5	1000
84305	PYM1	0	0	1	1.5	1000
3658	IREB2	0	0	2	1.4	1000
55357	TBC1D2	0	0	2	1.4	1000
58513	EPS15L1	0	0	1	1.4	1000
6790	AURKA	1	0	1	1.3	1000
9252	RPS6KA5	2	0	3	1.3	1000
8943	AP3D1	0	0	3	1.3	1000
54520	CCDC93	0	0	2	1.3	1000
2274	FHL2	0	0	1	1.3	1000
5130	PCYT1A	0	0	1	1.3	1000
7264	TSTA3	0	0	1	1.3	1000
22870	PPP6R1	0	0	1	1.3	1000
200186	CRTC2	0	0	1	1.3	1000
501	ALDH7A1	0	0	1	1.3	1000
29775	CARD10	0	0	1	1.3	1000
4676	NAP1L4	2	0	3	1.2	1000
55615	PRR5	0	0	1	1.2	1000
529	ATP6V1E1	0	0	1	1.2	1000
4637	MYL6	0	0	1	1.2	1000
1472	CST4	0	0	1	1.1	1000
5595	MAPK3	0	0	1	1.1	1000
79890	RIN3	0	0	1	1.1	1000
23515	MORC3	0	0	2	1.1	1000
448834	KPRP	0	0	2	1.1	1000
2932	GSK3B	0	0	1	1.1	1000
10078	TSSC4	0	0	1	1.1	1000
60560	NAA35	0	0	1	1.1	1000
8836	GGH	0	0	1	1	1000
9101	USP8	0	0	2	1	1000
9110	MTMR4	0	0	1	1	1000
137492	VPS37A	0	0	1	0.99	1000
1111	CHEK1	0	0	1	0.92	1000
10845	CLPX	0	0	2	0.91	1000
29803	REPIN1	0	0	2	0.91	1000
126133	ALDH16A1	0	0	2	0.91	1000
1676	DFFA	0	0	1	0.9	1000
161	AP2A2	3	0	8	0.89	1000
6141	RPL18	0	0	1	0.88	1000
222	ALDH3B2	0	0	1	0.88	1000
221	ALDH3B1	0	0	1	0.87	1000
1725	DHPS	0	0	1	0.86	1000
140465	MYL6B	0	0	1	0.85	1000
55623	THUMPD1	0	0	1	0.84	1000
25814	ATXN10	0	0	1	0.83	1000
27127	SMC1B	0	0	1	0.8	1000
80196	RNF34	0	0	1	0.8	1000
8514	KCNAB2	0	0	1	0.77	1000
7145	TNS1	1	0	2	0.76	1000
55611	OTUB1	0	0	1	0.76	1000
81629	TSSK3	0	0	1	0.76	1000
81786	TRIM7	0	0	1	0.75	1000
6382	SDC1	0	0	1	0.74	1000
89890	KBTBD6	0	0	2	0.72	1000
55644	OSGEP	0	0	1	0.72	1000
5580	PRKCD	0	0	1	0.72	1000
55798	METTL2B	0	0	1	0.71	1000
79184	BRCC3	0	0	1	0.69	1000
51517	NCKIPSD	0	0	2	0.67	1000
10623	POLR3C	0	0	1	0.65	1000
5108	PCM1	0	0	1	0.64	1000
9261	MAPKAPK2	0	0	1	0.6	1000
11054	OGFR	0	0	1	0.56	1000
11311	VPS45	0	0	1	0.56	1000
55604	CARMIL1	0	0	3	0.55	1000
1687	GSDME	0	0	1	0.54	1000
50717	DCAF8	0	0	1	0.53	1000
5613	PRKX	0	0	1	0.53	1000
55612	FERMT1	1	0	2	0.52	1000
79109	MAPKAP1	0	0	1	0.52	1000
84991	RBM17	0	0	1	0.52	1000
80028	FBXL18	0	0	1	0.51	1000
10133	OPTN	0	0	2	0.49	1000
57696	DDX55	0	0	1	0.49	1000
27043	PELP1	0	0	1	0.48	1000
7867	MAPKAPK3	0	0	1	0.48	1000
1130	LYST	0	0	1	0.43	1000
51773	RSF1	0	0	1	0.43	1000
155435	RBM33	0	0	1	0.43	1000
8566	PDXK	0	0	1	0.42	1000
1511	CTSG	0	0	1	0.41	1000
163589	TDRD5	0	0	1	0.4	1000
55775	TDP1	0	0	2	0.39	1000
29904	EEF2K	0	0	2	0.39	1000
23363	OBSL1	0	0	1	0.37	1000
54521	WDR44	0	0	1	0.37	1000
3673	ITGA2	0	0	2	0.36	1000
57122	NUP107	0	0	1	0.36	1000
6894	TARBP1	0	0	2	0.34	1000
57532	NUFIP2	0	0	1	0.34	1000
150864	FAM117B	0	0	1	0.34	1000
55175	KLHL11	0	0	1	0.32	1000
64083	GOLPH3	0	0	1	0.32	1000
54856	GON4L	4	0	2	0.31	1000
25917	THUMPD3	0	0	2	0.3	1000
5585	PKN1	0	0	1	0.3	1000
9392	TGFBRAP1	0	0	1	0.29	1000
10717	AP4B1	0	0	1	0.29	1000
56341	PRMT8	1	0	2	0.28	1000
2180	ACSL1	0	0	1	0.27	1000
10758	TRAF3IP2	0	0	1	0.27	1000
5073	PARN	0	0	1	0.26	1000
81608	FIP1L1	0	0	1	0.25	1000
146956	EME1	1	0	1	0.24	1000
53918	PELO	0	0	1	0.24	1000
1822	ATN1	0	0	1	0.24	1000
23170	TTLL12	0	0	1	0.23	1000
178	AGL	0	0	2	0.22	1000
2072	ERCC4	0	0	1	0.22	1000
10940	POP1	0	0	1	0.22	1000
1793	DOCK1	0	0	1	0.21	1000
9147	NEMF	0	0	1	0.21	1000
7223	TRPC4	0	0	1	0.2	1000
153090	DAB2IP	0	0	1	0.19	1000
79585	CORO7	1	0	1	0.17	1000
26015	RPAP1	0	0	1	0.17	1000
23074	UHRF1BP1L	1	0	2	0.16	1000
4646	MYO6	0	0	1	0.16	1000
57662	CAMSAP3	1	0	2	0.14	1000
100529144	CORO7-PAM16	1	0	1	0.13	1000
7051	TGM1	0	0	1	0.13	1000
728763	CROCC2	0	0	1	0.12	1000
9765	ZFYVE16	0	0	1	0.11	1000
8408	ULK1	0	0	2	0.09	1000
9652	TTC37	0	0	1	0.09	1000
57630	SH3RF1	0	0	1	0.08	1000
339448	C1orf174	0	0	1	0.07	1000
64411	ARAP3	0	0	1	0.06	1000
9564	BCAR1	0	0	1	0.04	1000
23331	TTC28	0	0	1	0.04	1000
6263	RYR3	0	0	1	0.04	1000
7266	DNAJC7	1	0.23	7	12.2	53.0435
7965	AIMP2	1	1.8	2	62.8	34.8889
29889	GNL2	1	0.09	2	3	33.3333
1465	CSRP1	1	0.2	1	6.6	33
4048	LTA4H	1	0.41	5	10.6	25.8537
5718	PSMD12	1	0.61	6	15.6	25.5738
6605	SMARCE1	6	24.7	6	567	22.9555
100287171	WASHC1	2	1	4	20.4	20.4
23277	CLUH	1	0.33	13	6.5	19.697
23607	CD2AP	1	0.32	8	6.3	19.6875
2177	FANCD2	1	0.08	4	1.5	18.75
5792	PTPRF	1	0.27	6	4.3	15.9259
57466	SCAF4	1	0.2	4	2.7	13.5
23043	TNIK	1	0.21	2	2.6	12.381
2026	ENO2	3	1.6	4	19.6	12.25
6472	SHMT2	2	0.23	2	2.6	11.3043
4798	NFRKB	2	0.17	8	1.9	11.1765
8085	KMT2D	4	0.32	2	3.4	10.625
10724	OGA	1	0.19	2	1.9	10
116985	ARAP1	1	0.11	4	1.1	10
10768	AHCYL1	2	2	5	19.2	9.6
51271	UBAP1	1	0.3	2	2.7	9
9685	CLINT1	2	0.82	8	7.1	8.65854
830	CAPZA2	3	5.7	2	49.3	8.64912
9097	USP14	1	2.7	6	23.3	8.62963
8669	EIF3J	1	4.8	3	38.2	7.95833
55705	IPO9	1	0.68	4	5.4	7.94118
56931	DUS3L	1	0.24	2	1.9	7.91667
57147	SCYL3	1	0.19	2	1.5	7.89474
79670	TUT7	2	1.2	2	9.2	7.66667
1729	DIAPH1	1	0.54	8	4	7.40741
54517	PUS7	3	0.9	9	6.6	7.33333
644	BLVRA	1	4	5	28.2	7.05
54808	DYM	3	0.72	3	5	6.94444
5519	PPP2R1B	1	0.51	3	3.5	6.86275
57470	LRRC47	4	1.8	8	12.2	6.77778
824	CAPN2	1	0.41	3	2.8	6.82927
526	ATP6V1B2	1	1.6	5	10.7	6.6875
9733	SART3	2	1.2	7	7.7	6.41667
4686	NCBP1	1	0.87	4	5.6	6.43678
90678	LRSAM1	1	0.15	3	0.96	6.4
10163	WASF2	1	2	3	12.5	6.25
25930	PTPN23	1	0.29	7	1.8	6.2069
29086	BABAM1	3	6.3	2	36.9	5.85714
58155	PTBP2	1	7.5	1	43.7	5.82667
56254	RNF20	3	1.8	9	10.5	5.83333
8453	CUL2	2	0.38	6	2.2	5.78947
23451	SF3B1	3	2.9	8	16.6	5.72414
55621	TRMT1	3	2.3	9	13	5.65217
3430	IFI35	1	2.1	4	11.9	5.66667
1615	DARS	2	2	7	11.4	5.7
6301	SARS	1	1.1	4	6.3	5.72727
54205	CYCS	1	8.1	3	44.2	5.45679
5631	PRPS1	1	3.3	3	18.2	5.51515
4849	CNOT3	1	2.2	6	12.1	5.5
9830	TRIM14	2	1.7	2	9.4	5.52941
51692	CPSF3	2	0.67	5	3.6	5.37313
83479	DDX59	3	0.84	6	4.3	5.11905
56850	GRIPAP1	1	0.59	4	3	5.08475
55234	SMU1	1	0.51	3	2.6	5.09804
7064	THOP1	3	1.6	7	8	5
9373	PLAA	2	1.5	11	7.5	5
891	CCNB1	1	1	2	5	5
6917	TCEA1	3	8.8	9	43.3	4.92045
5062	PAK2	3	5	8	24.4	4.88
55802	DCP1A	2	1.3	3	6.2	4.76923
4940	OAS3	1	0.5	3	2.4	4.8
23560	GTPBP4	1	0.25	4	1.2	4.8
51512	GTSE1	1	0.21	1	1	4.7619
79876	UBA5	1	2.6	2	12.2	4.69231
6051	RNPEP	2	1	5	4.7	4.7
23061	TBC1D9B	1	0.09	3	0.42	4.66667
5719	PSMD13	4	7.8	8	35.2	4.51282
23517	MTREX	2	1.9	7	8.5	4.47368
6830	SUPT6H	3	0.62	2	2.8	4.51613
23511	NUP188	1	0.33	6	1.5	4.54545
7167	TPI1	2	6.8	5	30.1	4.42647
10054	UBA2	3	3.1	4	13.7	4.41935
5331	PLCB3	1	0.27	4	1.2	4.44444
306	ANXA3	2	7	8	30.2	4.31429
26156	RSL1D1	4	2.6	6	11.3	4.34615
10072	DPP3	1	0.58	3	2.5	4.31034
57599	WDR48	1	0.28	3	1.2	4.28571
9882	TBC1D4	1	0.09	2	0.39	4.33333
10314	LANCL1	1	3.6	4	15	4.16667
11252	PACSIN2	2	2.7	6	11.3	4.18519
55717	WDR11	2	0.13	1	0.55	4.23077
822	CAPG	4	14.9	7	60.9	4.08725
6626	SNRPA	3	9.9	5	40.1	4.05051
28969	BZW2	4	8.8	7	36.2	4.11364
5496	PPM1G	6	7.2	10	29.6	4.11111
8565	YARS	2	1.9	5	7.7	4.05263
476	ATP1A1	2	1	5	4	4
6628	SNRPB	1	0.91	2	3.6	3.95604
6638	SNRPN	1	0.88	2	3.5	3.97727
54969	HPF1	1	0.43	1	1.7	3.95349
80155	NAA15	5	5.6	11	21.9	3.91071
8664	EIF3D	2	3.2	4	12.5	3.90625
324	APC	2	0.08	1	0.31	3.875
10109	ARPC2	2	15.4	8	58.7	3.81169
5836	PYGL	5	5	14	18.9	3.78
9961	MVP	4	2.5	7	9.6	3.84
8994	LIMD1	3	1.8	5	6.8	3.77778
64423	INF2	2	0.61	4	2.3	3.77049
51056	LAP3	1	0.45	2	1.7	3.77778
7408	VASP	4	10.4	7	38.1	3.66346
5236	PGM1	5	6.7	11	24.5	3.65672
8574	AKR7A2	1	1.4	3	5.2	3.71429
60528	ELAC2	2	1.3	7	4.8	3.69231
3376	IARS	1	0.93	4	3.4	3.65591
1992	SERPINB1	4	8.3	6	29.7	3.57831
55636	CHD7	14	4.1	12	14.7	3.58537
8544	PIR	1	3.9	3	13.9	3.5641
55666	NPLOC4	2	2.4	5	8.6	3.58333
9818	NUP58	1	1.1	3	4	3.63636
27229	TUBGCP4	1	0.64	3	2.3	3.59375
37	ACADVL	7	6.9	14	24.1	3.49275
80349	WDR61	1	6	3	20.8	3.46667
10015	PDCD6IP	4	6	11	20.7	3.45
5520	PPP2R2A	3	3.3	5	11.5	3.48485
60314	C12orf10	1	2.5	3	8.8	3.52
65125	WNK1	2	0.2	2	0.7	3.5
10291	SF3A1	6	6.3	12	21.7	3.44444
9601	PDIA4	3	2.8	11	9.4	3.35714
79657	RPAP3	3	1.3	7	4.4	3.38462
79180	EFHD2	1	0.74	1	2.5	3.37838
7174	TPP2	2	0.61	4	2.1	3.44262
10598	AHSA1	3	15.8	6	52.1	3.29747
6642	SNX1	7	9.8	13	32.7	3.33673
1265	CNN2	2	10	5	32.5	3.25
8661	EIF3A	12	6.8	31	22.3	3.27941
1431	CS	2	6	8	20	3.33333
9276	COPB2	5	5.7	9	18.6	3.26316
5711	PSMD5	2	5.3	4	17.7	3.33962
51719	CAB39	3	3.7	3	12.3	3.32432
8533	COPS3	3	3.3	4	10.8	3.27273
54552	GNL3L	4	3.1	4	10.1	3.25806
9559	VPS26A	3	25.1	9	80.9	3.22311
8833	GMPS	12	19.1	19	60.5	3.16754
6625	SNRNP70	2	5.4	4	17.2	3.18519
11196	SEC23IP	6	5.2	13	16.5	3.17308
55810	FOXJ2	1	2.9	3	9.2	3.17241
9730	DCAF1	1	0.29	3	0.92	3.17241
23198	PSME4	1	0.12	2	0.38	3.16667
5048	PAFAH1B1	4	20.9	8	65.1	3.11483
2539	G6PD	4	7.3	8	22.3	3.05479
6729	SRP54	5	6.2	8	19	3.06452
26985	AP3M1	3	6.1	7	19	3.11475
4836	NMT1	3	4	5	12.4	3.1
79171	RBM42	2	3	2	9.2	3.06667
6397	SEC14L1	4	2.2	8	6.8	3.09091
1660	DHX9	2	1.4	7	4.4	3.14286
3157	HMGCS1	1	1.3	2	4	3.07692
8660	IRS2	3	0.72	6	2.2	3.05556
22828	SCAF8	1	0.61	4	1.9	3.11475
8078	USP5	2	0.58	2	1.8	3.10345
23636	NUP62	1	8.9	3	26.8	3.01124
10527	IPO7	5	6.7	10	20.3	3.02985
4848	CNOT2	2	5.7	5	17.3	3.03509
8452	CUL3	2	1.2	7	3.6	3
9907	AP5Z1	1	0.37	2	1.1	2.97297
80010	RMI1	10	62.4	10	184	2.94872
5713	PSMD7	3	8.5	3	24.6	2.89412
5706	PSMC6	3	7.1	6	20.8	2.92958
10953	TOMM34	1	3.9	3	11.5	2.94872
79892	MCMBP	2	3.1	5	8.9	2.87097
80335	WDR82	1	2.2	2	6.3	2.86364
5610	EIF2AK2	2	1.3	4	3.8	2.92308
989	SEPT7	5	19.5	8	55.2	2.83077
51386	EIF3L	6	15.1	12	43	2.84768
5226	PGD	3	10.6	7	30.2	2.84906
2937	GSS	3	8	8	22.6	2.825
10969	EBNA1BP2	2	4.6	4	13	2.82609
10484	SEC23A	6	3.8	10	10.5	2.76316
25820	ARIH1	2	2.1	3	5.9	2.80952
55740	ENAH	2	1.7	4	4.7	2.76471
1479	CSTF3	2	1.2	4	3.4	2.83333
57698	SHTN1	2	0.72	3	2	2.77778
26128	KIF1BP	1	0.67	2	1.9	2.83582
1385	CREB1	6	360	5	985	2.73611
5701	PSMC2	7	22	11	58.3	2.65
2027	ENO3	2	2.5	2	6.8	2.72
3550	IK	2	1.1	3	3	2.72727
9748	SLK	2	1	5	2.7	2.7
91107	TRIM47	1	0.59	2	1.6	2.71186
26007	TKFC	1	0.51	2	1.4	2.7451
55917	CTTNBP2NL	1	0.49	3	1.3	2.65306
56474	CTPS2	2	0.48	3	1.3	2.70833
10142	AKAP9	2	0.11	3	0.3	2.72727
191	AHCY	8	68.9	14	181	2.627
5358	PLS3	13	46.6	18	120	2.57511
10130	PDIA6	7	34.1	11	87.3	2.56012
10095	ARPC1B	5	22.7	7	60	2.64317
2107	ETF1	3	17.8	4	46.8	2.62921
9908	G3BP2	4	9.8	7	25.6	2.61224
1808	DPYSL2	5	7.5	10	19.7	2.62667
88	ACTN2	2	4.5	3	11.6	2.57778
51729	WBP11	1	2	2	5.2	2.6
1445	CSK	2	2	4	5.1	2.55
22930	RAB3GAP1	2	1.8	6	4.7	2.61111
55276	PGM2	1	1.3	3	3.4	2.61538
646915	ZNF806	1	0.58	1	1.5	2.58621
84324	SARNP	4	46.2	9	116	2.51082
6137	RPL13	3	22.8	6	55.9	2.45175
8668	EIF3I	2	18.9	5	47.2	2.49735
55308	DDX19A	9	16.2	13	39.8	2.45679
10979	FERMT2	6	5.8	8	14.5	2.5
28988	DBNL	5	5.3	7	13.2	2.49057
28952	CCDC22	3	3.1	8	7.6	2.45161
5198	PFAS	2	2.4	5	6.1	2.54167
10059	DNM1L	3	1.7	6	4.3	2.52941
4885	NPTX2	1	1.6	1	4	2.5
95	ACY1	1	1.1	2	2.7	2.45455
79591	ARMH3	2	1.1	3	2.7	2.45455
9133	CCNB2	1	0.76	2	1.9	2.5
55610	VPS50	1	0.67	3	1.7	2.53731
4013	VWA5A	2	0.57	3	1.4	2.45614
63898	SH2D4A	1	0.15	1	0.37	2.46667
9352	TXNL1	3	37.2	5	89.8	2.41398
3308	HSPA4	14	20.8	22	49.5	2.37981
5425	POLD2	5	14.1	9	33.2	2.35461
2873	GPS1	4	9.4	7	22.4	2.38298
8666	EIF3G	3	8	4	19.5	2.4375
9861	PSMD6	2	8	8	18.9	2.3625
9520	NPEPPS	8	5.4	10	13	2.40741
10056	FARSB	5	5.3	9	12.5	2.35849
10421	CD2BP2	1	2.2	2	5.2	2.36364
23325	WASHC4	4	1.3	7	3.1	2.38462
55695	NSUN5	1	0.58	2	1.4	2.41379
7175	TPR	4	0.45	6	1.1	2.44444
10493	VAT1	5	32.7	7	75.5	2.30887
3735	KARS	8	16.2	14	37.1	2.29012
309	ANXA6	11	15.5	20	35.8	2.30968
5213	PFKM	7	10.6	11	24.2	2.28302
83939	EIF2A	7	10.2	9	23.6	2.31373
5781	PTPN11	6	9.7	11	22.3	2.29897
64710	NUCKS1	1	8.8	4	19.9	2.26136
682	BSG	1	7.8	3	17.9	2.29487
5515	PPP2CA	3	7.9	4	17.8	2.25316
728689	EIF3CL	6	7.2	11	16.8	2.33333
8663	EIF3C	6	6.4	11	15	2.34375
6059	ABCE1	4	6.3	6	14.7	2.33333
2962	GTF2F1	3	6.3	6	14.3	2.26984
10980	COPS6	1	6.1	3	13.8	2.2623
7414	VCL	9	5.9	15	13.5	2.28814
2266	FGG	1	0.93	3	2.1	2.25806
4199	ME1	1	0.65	2	1.5	2.30769
374354	NHLRC2	2	0.4	3	0.9	2.25
4678	NASP	9	40.9	15	88	2.15159
308	ANXA5	6	26.1	8	56.4	2.16092
6652	SORD	4	24.4	8	54.6	2.2377
51035	UBXN1	1	16.4	4	36.8	2.2439
5589	PRKCSH	8	16.1	10	34.7	2.15528
2935	GSPT1	6	15	10	32.6	2.17333
51015	ISOC1	2	12.8	4	27.7	2.16406
8260	NAA10	2	9.1	4	19.6	2.15385
10487	CAP1	4	8.3	6	18.5	2.22892
5516	PPP2CB	3	7.1	4	15.9	2.23944
54187	NANS	2	7.1	3	15.6	2.19718
128989	TANGO2	1	6.4	1	13.9	2.17188
811	CALR	4	5.6	7	12.2	2.17857
3337	DNAJB1	4	5.1	5	11.1	2.17647
9475	ROCK2	9	4.5	19	10	2.22222
3105	HLA-A	2	4.1	4	9.2	2.2439
23062	GGA2	3	3	6	6.6	2.2
55787	TXLNG	1	1.5	5	3.3	2.2
64784	CRTC3	1	0.98	4	2.2	2.2449
960	CD44	1	0.81	3	1.8	2.22222
23534	TNPO3	1	0.83	2	1.8	2.16867
10277	UBE4B	2	0.72	4	1.6	2.22222
1387	CREBBP	3	0.59	3	1.3	2.20339
27238	GPKOW	1	0.59	2	1.3	2.20339
64759	TNS3	2	0.55	3	1.2	2.18182
55075	UACA	2	0.45	5	1	2.22222
6888	TALDO1	8	60.3	16	125	2.07297
5268	SERPINB5	7	52.8	10	111	2.10227
51493	RTCB	8	33.7	11	69.6	2.06528
4173	MCM4	12	30.8	18	65.7	2.13312
3837	KPNB1	10	26.4	13	56.1	2.125
23157	SEPT6	2	21.9	4	45.9	2.09589
51377	UCHL5	5	17.9	6	37.9	2.11732
5702	PSMC3	5	11.4	10	23.7	2.07895
29968	PSAT1	3	9.9	6	20.5	2.07071
51070	NOSIP	2	8.2	3	16.9	2.06098
9632	SEC24C	8	7.5	10	15.9	2.12
11047	ADRM1	2	7.5	2	15.4	2.05333
10987	COPS5	3	6.5	4	13.7	2.10769
223	ALDH9A1	3	5.2	5	11.1	2.13462
9631	NUP155	6	5.2	12	11	2.11538
5524	PTPA	2	3.2	2	6.6	2.0625
7094	TLN1	11	2.2	20	4.7	2.13636
91782	CHMP7	1	2	3	4.2	2.1
3799	KIF5B	3	1.7	4	3.6	2.11765
57410	SCYL1	1	1.2	2	2.5	2.08333
10664	CTCF	1	0.97	2	2	2.06186
9208	LRRFIP1	1	0.39	2	0.83	2.12821
3146	HMGB1	5	92.6	11	186	2.00864
2665	GDI2	10	58.7	12	115	1.95911
4174	MCM5	12	37.9	23	76.2	2.01055
23450	SF3B3	15	27.3	20	53.8	1.9707
1434	CSE1L	11	22.5	14	43.9	1.95111
5710	PSMD4	3	22.2	5	43.7	1.96847
5034	P4HB	9	17	15	33.5	1.97059
3609	ILF3	10	15.9	15	31.9	2.00629
10327	AKR1A1	2	13.6	3	26.8	1.97059
5708	PSMD2	7	10.9	11	21.8	2
2194	FASN	20	10	29	19.6	1.96
140890	SREK1	2	9.3	6	18.5	1.98925
2040	STOM	1	8.6	2	16.9	1.96512
23168	RTF1	3	6.3	6	12.9	2.04762
372	ARCN1	2	5.5	6	10.9	1.98182
7260	EIPR1	1	4.9	2	9.6	1.95918
6240	RRM1	4	4.7	7	9.4	2
9643	MORF4L2	3	4.7	2	9.3	1.97872
5223	PGAM1	2	4.3	4	8.8	2.04651
9100	USP10	3	4.2	4	8.4	2
6829	SUPT5H	5	3.6	7	7.3	2.02778
5504	PPP1R2	2	3	2	5.9	1.96667
94056	SYAP1	2	2.3	1	4.6	2
22976	PAXIP1	2	2.1	2	4.1	1.95238
8175	SF3A2	2	2	3	4	2
6880	TAF9	2	2	2	3.9	1.95
11340	EXOSC8	1	1.8	1	3.6	2
2108	ETFA	1	0.55	1	1.1	2
55140	ELP3	2	0.5	2	1	2
9775	EIF4A3	12	53.4	13	103	1.92884
10096	ACTR3	8	50.1	12	93.9	1.87425
5464	PPA1	4	48.4	6	91.4	1.88843
6897	TARS	14	44.8	25	83.1	1.85491
10726	NUDC	7	39.5	7	73.6	1.86329
5269	SERPINB6	8	36.1	8	67.2	1.8615
4175	MCM6	12	35	20	66.9	1.91143
2317	FLNB	41	28.9	58	55	1.90311
7184	HSP90B1	9	14.9	12	27.7	1.85906
2805	GOT1	5	13.7	9	26.2	1.91241
55100	WDR70	5	13.1	9	24.5	1.87023
51765	STK26	4	12.3	5	23.3	1.89431
51138	COPS4	6	11.6	6	22.5	1.93966
8907	AP1M1	5	11.5	7	22.2	1.93043
5211	PFKL	8	9.6	13	18.6	1.9375
1314	COPA	9	8.3	13	16	1.92771
2936	GSR	1	4.1	3	7.8	1.90244
23191	CYFIP1	5	3.9	8	7.5	1.92308
6643	SNX2	5	3.8	8	7.4	1.94737
60412	EXOC4	4	3.5	6	6.6	1.88571
65082	VPS33A	2	2.1	4	3.9	1.85714
79711	IPO4	4	2	4	3.8	1.9
64682	ANAPC1	5	1.1	7	2.1	1.90909
65264	UBE2Z	1	1	1	1.9	1.9
4343	MOV10	1	0.53	3	0.99	1.86792
26119	LDLRAP1	1	0.44	1	0.82	1.86364
23294	ANKS1A	1	0.35	2	0.68	1.94286
51128	SAR1B	1	0.34	1	0.65	1.91176
56681	SAR1A	1	0.34	1	0.65	1.91176
26046	LTN1	1	0.15	1	0.29	1.93333
7430	EZR	30	198	36	359	1.81313
8125	ANP32A	9	154	8	271	1.75974
6950	TCP1	15	109	17	196	1.79817
79026	AHNAK	75	79.8	101	145	1.81704
7317	UBA1	22	69.5	30	127	1.82734
10097	ACTR2	7	64.2	8	114	1.7757
55832	CAND1	25	60.8	32	108	1.77632
47	ACLY	22	56.2	30	99.2	1.76512
8562	DENR	2	38.7	3	68.6	1.77261
1981	EIF4G1	19	33.4	31	60.6	1.81437
6741	SSB	9	32.1	13	59.3	1.84735
3329	HSPD1	8	32.5	14	57.1	1.75692
64855	FAM129B	8	22.2	11	39.5	1.77928
3417	IDH1	8	15.6	10	27.6	1.76923
23193	GANAB	10	15.3	14	27	1.76471
10236	HNRNPR	6	10.2	9	18.8	1.84314
55280	CWF19L1	6	10.2	3	18.1	1.77451
27430	MAT2B	2	9.6	3	16.8	1.75
200081	TXLNA	7	8.9	10	15.9	1.78652
8428	STK24	4	8.7	3	15.6	1.7931
9948	WDR1	3	8.6	8	15.5	1.80233
2193	FARSA	3	8.2	4	14.4	1.7561
2617	GARS	4	6.6	8	11.9	1.80303
7165	TPD52L2	3	6.2	3	11.1	1.79032
2058	EPRS	8	5.5	17	10	1.81818
11152	WDR45	2	5.5	3	9.8	1.78182
2356	FPGS	1	5.1	4	9.3	1.82353
5859	QARS	6	4.6	9	8.3	1.80435
8520	HAT1	2	4.3	2	7.6	1.76744
11124	FAF1	3	3.9	4	7.2	1.84615
118460	EXOSC6	1	3.7	2	6.8	1.83784
6293	VPS52	3	3.7	8	6.5	1.75676
5586	PKN2	4	3.5	8	6.3	1.8
51497	NELFCD	2	3.2	5	5.9	1.84375
988	CDC5L	2	1.5	2	2.7	1.8
9138	ARHGEF1	1	1.1	4	2	1.81818
55114	ARHGAP17	1	1	2	1.8	1.8
11260	XPOT	2	0.85	2	1.5	1.76471
84301	DDI2	1	0.6	1	1.1	1.83333
6812	STXBP1	1	0.51	1	0.92	1.80392
81610	FAM83D	1	0.52	3	0.91	1.75
22889	KHDC4	1	0.39	2	0.69	1.76923
4478	MSN	52	564	58	952	1.68794
2316	FLNA	75	131	91	217	1.65649
2237	FEN1	12	115	15	192	1.66957
10541	ANP32B	6	97.8	5	167	1.70757
1213	CLTC	24	85.2	30	142	1.66667
1104	RCC1	6	67	8	114	1.70149
81	ACTN4	23	56.8	29	96.9	1.70599
87	ACTN1	23	56.3	26	94.3	1.67496
4735	SEPT2	8	50.4	13	88	1.74603
22826	DNAJC8	4	42	5	72.1	1.71667
2224	FDPS	3	39.1	3	67.7	1.73146
197259	MLKL	9	36.9	12	62.6	1.69648
5214	PFKP	15	34.6	18	59.3	1.71387
2288	FKBP4	8	34.9	11	59.3	1.69914
6767	ST13	2	35.3	3	58.5	1.65722
54888	NSUN2	12	34.7	15	58	1.67147
1728	NQO1	5	32.3	6	56.1	1.73684
6278	S100A7	3	30.1	3	52	1.72757
3842	TNPO1	8	28.4	9	47.9	1.68662
5518	PPP2R1A	6	19.2	8	31.8	1.65625
3613	IMPA2	2	17.8	4	29.9	1.67978
8498	RANBP3	4	11.9	7	19.9	1.67227
2618	GART	6	10.9	5	18.1	1.66055
5917	RARS	8	7.5	11	12.7	1.69333
56897	WRNIP1	4	6.6	10	11	1.66667
8904	CPNE1	2	5.6	5	9.3	1.66071
55206	SBNO1	9	5.3	14	9.1	1.71698
22872	SEC31A	5	4.8	6	8.1	1.6875
162394	SLFN5	5	4.7	5	8	1.70213
23594	ORC6	1	4.4	2	7.3	1.65909
327	APEH	5	4.2	6	7	1.66667
79716	NPEPL1	2	3.6	2	6	1.66667
5394	EXOSC10	4	3.3	6	5.6	1.69697
23481	PES1	2	2.8	4	4.8	1.71429
10483	SEC23B	4	2.7	5	4.7	1.74074
2052	EPHX1	1	2.7	1	4.5	1.66667
55748	CNDP2	2	2.1	3	3.6	1.71429
220988	HNRNPA3	2	2	2	3.4	1.7
9984	THOC1	2	1.5	3	2.6	1.73333
51588	PIAS4	3	1.5	4	2.6	1.73333
10785	WDR4	1	1.5	2	2.6	1.73333
26043	UBXN7	1	1.3	2	2.2	1.69231
9540	TP53I3	1	1.3	2	2.2	1.69231
80011	FAM192A	1	1.2	1	2	1.66667
8411	EEA1	5	1.1	11	1.9	1.72727
2934	GSN	3	0.98	4	1.7	1.73469
84306	PDCD2L	1	0.83	1	1.4	1.68675
121441	NEDD1	2	0.78	2	1.3	1.66667
10802	SEC24A	2	0.64	2	1.1	1.71875
25831	HECTD1	3	0.29	5	0.48	1.65517
2023	ENO1	31	2294	32	3593	1.56626
5315	PKM	31	1073	30	1712	1.59553
1938	EEF2	33	949	47	1508	1.58904
4627	MYH9	83	157	101	245	1.56051
10399	RACK1	9	96.8	11	158	1.63223
5962	RDX	33	81.3	41	130	1.59902
55920	RCC2	8	77	13	126	1.63636
328	APEX1	8	74.1	9	118	1.59244
3276	PRMT1	7	75.7	8	118	1.55878
11140	CDC37	9	55.3	9	90	1.62749
9124	PDLIM1	5	54.9	9	88.9	1.61931
8761	PABPC4	18	52.5	22	84.2	1.60381
231	AKR1B1	4	50.5	5	80.8	1.6
10397	NDRG1	5	49.7	7	78	1.56942
57175	CORO1B	5	34.7	10	56.8	1.63689
10540	DCTN2	8	33.3	10	54.6	1.63964
8662	EIF3B	10	25.3	14	41.7	1.64822
55737	VPS35	7	24.4	12	38.2	1.56557
1781	DYNC1I2	8	24.2	10	38.1	1.57438
27068	PPA2	1	17.4	1	28.6	1.64368
1373	CPS1	22	16.9	28	26.7	1.57988
80895	ILKAP	5	15.7	6	25.1	1.59873
7407	VARS	10	12.7	17	20.2	1.59055
11164	NUDT5	2	12	3	18.8	1.56667
307	ANXA4	4	11.7	6	18.6	1.58974
11052	CPSF6	3	10.5	3	16.5	1.57143
164	AP1G1	5	9.9	6	15.8	1.59596
29979	UBQLN1	3	8.8	4	14	1.59091
10988	METAP2	1	8.2	3	13.4	1.63415
23640	HSPBP1	2	7.7	3	12.3	1.5974
523	ATP6V1A	4	6.9	6	10.9	1.57971
55631	LRRC40	5	6.6	7	10.8	1.63636
5695	PSMB7	1	4.9	2	7.6	1.55102
51479	ANKFY1	5	4.8	8	7.5	1.5625
6760	SS18	1	4.2	2	6.6	1.57143
25904	CNOT10	5	4	10	6.3	1.575
55795	PCID2	1	3.5	3	5.5	1.57143
7251	TSG101	1	3.3	2	5.3	1.60606
55671	PPP4R3A	2	2.9	5	4.5	1.55172
51593	SRRT	3	2.8	4	4.4	1.57143
10539	GLRX3	1	2.8	1	4.4	1.57143
90780	PYGO2	1	2.7	2	4.3	1.59259
5562	PRKAA1	2	2.7	4	4.2	1.55556
10075	HUWE1	16	2.5	22	4	1.6
27131	SNX5	2	2.3	3	3.6	1.56522
283871	PGP	2	2.3	2	3.6	1.56522
26130	GAPVD1	4	1.9	7	3.1	1.63158
63891	RNF123	1	2	1	3.1	1.55
1939	EIF2D	3	1.7	3	2.8	1.64706
5686	PSMA5	1	1.6	1	2.5	1.5625
10594	PRPF8	7	1.5	10	2.4	1.6
80018	NAA25	2	1.5	3	2.4	1.6
55197	RPRD1A	1	1.4	1	2.3	1.64286
25839	COG4	4	1.4	5	2.2	1.57143
55275	VPS53	4	1	3	1.6	1.6
9131	AIFM1	2	1	3	1.6	1.6
54700	RRN3	3	0.74	4	1.2	1.62162
55131	RBM28	1	0.51	2	0.84	1.64706
64787	EPS8L2	1	0.5	1	0.78	1.56
2182	ACSL4	1	0.19	1	0.31	1.63158
302	ANXA2	30	1587	32	2363	1.48897
5230	PGK1	28	1236	29	1842	1.49029
2821	GPI	17	204	20	316	1.54902
5036	PA2G4	16	174	18	267	1.53448
445	ASS1	14	169	16	252	1.49112
9689	BZW1	16	139	20	212	1.52518
4144	MAT2A	9	114	10	169	1.48246
26986	PABPC1	22	108	27	163	1.50926
4522	MTHFD1	26	77.4	32	116	1.49871
4673	NAP1L1	6	72.4	6	108	1.49171
2923	PDIA3	16	70.6	15	106	1.50142
4176	MCM7	17	69.8	22	105	1.5043
1192	CLIC1	5	68.2	6	99.3	1.45601
5717	PSMD11	14	55	15	81	1.47273
4171	MCM2	16	46	22	70.6	1.53478
8826	IQGAP1	30	44	42	67.2	1.52727
79080	CCDC86	6	35.1	7	53.5	1.52422
8895	CPNE3	4	17.7	5	25.8	1.45763
439	ASNA1	3	16.6	3	24.3	1.46386
23644	EDC4	15	14.6	17	21.5	1.4726
8454	CUL1	8	13.6	11	20	1.47059
4629	MYH11	7	13.3	9	19.6	1.47368
5604	MAP2K1	2	12.3	3	18.3	1.4878
11273	ATXN2L	9	11.5	10	17.6	1.53043
7812	CSDE1	9	11.2	12	16.8	1.5
7284	TUFM	5	10	6	14.6	1.46
5501	PPP1CC	5	7.1	6	11	1.5493
6731	SRP72	6	7	9	10.7	1.52857
3688	ITGB1	3	5.5	3	8.3	1.50909
5714	PSMD8	2	5.5	2	8.1	1.47273
10808	HSPH1	4	4.8	9	7.3	1.52083
1495	CTNNA1	3	4.7	5	7.1	1.51064
8450	CUL4B	11	4.6	8	6.8	1.47826
7469	NELFA	3	4.4	6	6.7	1.52273
57545	CC2D2A	1	4.5	1	6.7	1.48889
79801	SHCBP1	2	3.7	4	5.6	1.51351
6613	SUMO2	1	3.7	1	5.6	1.51351
56904	SH3GLB2	2	3.4	3	5.1	1.5
6612	SUMO3	1	3	1	4.6	1.53333
30836	DNTTIP2	1	2.8	1	4.2	1.5
10640	EXOC5	3	2.6	5	3.8	1.46154
387082	SUMO4	1	2.4	1	3.6	1.5
54536	EXOC6	3	1.7	3	2.6	1.52941
30011	SH3KBP1	3	1.7	2	2.6	1.52941
57325	KAT14	1	1.5	2	2.3	1.53333
91039	DPP9	3	1.5	3	2.2	1.46667
2778	GNAS	1	1.5	2	2.2	1.46667
27079	RPUSD2	2	1.4	3	2.1	1.5
118	ADD1	1	1.3	3	2	1.53846
51520	LARS	2	1.3	4	1.9	1.46154
5049	PAFAH1B2	1	1	1	1.5	1.5
146705	TEPSIN	1	0.94	2	1.4	1.48936
161424	NOP9	1	0.55	2	0.84	1.52727
2673	GFPT1	1	0.56	2	0.83	1.48214
6249	CLIP1	2	0.37	2	0.55	1.48649
26019	UPF2	1	0.24	1	0.37	1.54167
23352	UBR4	2	0.11	3	0.17	1.54545
345651	ACTBL2	10	1707	11	2434	1.42589
7086	TKT	30	1283	32	1859	1.44895
3320	HSP90AA1	36	892	40	1242	1.39238
230	ALDOC	12	549	13	771	1.40437
301	ANXA1	17	309	16	429	1.38835
7415	VCP	28	247	30	355	1.43725
6189	RPS3A	8	213	12	293	1.37559
5725	PTBP1	13	182	15	247	1.35714
11171	STRAP	11	132	15	185	1.40152
6624	FSCN1	12	129	12	176	1.36434
10963	STIP1	22	95.1	26	136	1.43007
10131	TRAP1	6	89.5	8	129	1.44134
26227	PHGDH	10	67.3	12	91.4	1.3581
7037	TFRC	22	65.9	24	90.8	1.37785
10606	PAICS	7	65.5	12	89.3	1.36336
10492	SYNCRIP	6	57.4	11	78.4	1.36585
83473	KATNAL2	1	55	1	74.4	1.35273
26135	SERBP1	11	46.3	13	65.4	1.41253
22929	SEPHS1	6	39.1	6	53.5	1.36829
831	CAST	9	35.5	12	51.2	1.44225
1503	CTPS1	8	33.7	10	45.6	1.35312
10121	ACTR1A	5	29.2	6	40.6	1.39041
8665	EIF3F	7	27.5	4	38	1.38182
23019	CNOT1	30	25.1	41	35.8	1.42629
23649	POLA2	5	24.6	7	34.9	1.4187
9318	COPS2	6	21.4	8	30.5	1.42523
5705	PSMC5	7	18.6	9	25.6	1.37634
5704	PSMC4	5	17.2	7	24.7	1.43605
10605	PAIP1	3	15	4	20.9	1.39333
79366	HMGN5	1	15.3	2	20.9	1.36601
158	ADSL	6	14.1	7	20.2	1.43262
79784	MYH14	4	13.9	5	20.1	1.44604
823	CAPN1	8	13.9	12	19.9	1.43165
1639	DCTN1	11	9.8	19	14.2	1.44898
283742	FAM98B	2	8.5	3	12.3	1.44706
4628	MYH10	17	7.6	19	10.7	1.40789
55571	CNOT11	4	6.2	3	8.8	1.41935
1211	CLTA	1	6.2	2	8.5	1.37097
23392	ECPAS	12	5.8	21	8.4	1.44828
7358	UGDH	5	5.5	4	7.6	1.38182
8106	PABPN1	1	5	1	6.9	1.38
6709	SPTAN1	24	4.8	24	6.5	1.35417
9943	OXSR1	5	4.4	4	6.2	1.40909
23016	EXOSC7	2	4.3	1	5.9	1.37209
4928	NUP98	5	3.8	6	5.5	1.44737
79695	GALNT12	1	3.8	1	5.5	1.44737
23332	CLASP1	13	3.7	16	5.1	1.37838
8893	EIF2B5	2	3.6	3	5	1.38889
64754	SMYD3	2	3.5	2	4.8	1.37143
9696	CROCC	1	3.3	1	4.5	1.36364
5970	RELA	1	3.1	2	4.3	1.3871
39	ACAT2	2	2.6	1	3.6	1.38462
8634	RTCA	1	1.8	1	2.5	1.38889
1852	DUSP9	1	1.6	1	2.3	1.4375
506	ATP5F1B	2	1.5	1	2.1	1.4
3636	INPPL1	4	1.3	7	1.8	1.38462
25792	CIZ1	3	1.2	3	1.7	1.41667
3416	IDE	1	1	1	1.4	1.4
374393	FAM111B	1	0.53	1	0.72	1.35849
5286	PIK3C2A	2	0.41	4	0.56	1.36585
60491	NIF3L1	1	0.4	1	0.54	1.35
51099	ABHD5	1	0.37	1	0.52	1.40541
58	ACTA1	21	2537	20	3227	1.27197
70	ACTC1	21	2537	20	3227	1.27197
1973	EIF4A1	22	1089	22	1375	1.26263
7534	YWHAZ	9	378	11	503	1.33069
5111	PCNA	10	380	11	480	1.26316
908	CCT6A	18	252	20	316	1.25397
1936	EEF1D	10	201	10	266	1.32338
7532	YWHAG	7	196	6	246	1.2551
2810	SFN	5	182	8	230	1.26374
9584	RBM39	9	150	13	198	1.32
8894	EIF2S2	15	107	17	144	1.34579
22919	MAPRE1	9	99.4	9	126	1.26761
22948	CCT5	15	87.8	17	112	1.27563
7296	TXNRD1	11	77.5	16	96.9	1.25032
163	AP2B1	16	74	18	94.9	1.28243
3608	ILF2	7	65.3	7	86.5	1.32466
27101	CACYBP	6	54.7	7	70.2	1.28336
10915	TCERG1	15	46.7	27	60.8	1.30193
9688	NUP93	23	45.2	28	59	1.30531
7353	UFD1	6	43.7	6	58.6	1.34096
1665	DHX15	19	43.9	21	58.5	1.33257
5052	PRDX1	5	39.5	7	49.6	1.2557
6194	RPS6	3	32.3	3	41.1	1.27245
6455	SH3GL1	3	30.7	4	40.5	1.31922
92106	OXNAD1	1	23.6	1	29.7	1.25847
25920	NELFB	10	23	12	29.4	1.27826
7936	NELFE	6	21.4	6	27.5	1.28505
6318	SERPINB4	12	17.8	14	23.7	1.33146
23042	PDXDC1	9	18.5	11	23.2	1.25405
125950	RAVER1	6	17	8	22.3	1.31176
3832	KIF11	13	14.6	16	18.9	1.29452
102724985	LOC102724985	9	14.1	11	17.7	1.25532
5756	TWF1	5	13.3	6	17.5	1.31579
8624	PSMG1	4	8.4	3	11	1.30952
56647	BCCIP	3	8.2	3	10.4	1.26829
85456	TNKS1BP1	13	7.2	19	9.3	1.29167
26052	DNM3	6	6.6	6	8.6	1.30303
1478	CSTF2	2	6.8	3	8.6	1.26471
55720	TSR1	6	5.8	6	7.6	1.31034
11344	TWF2	2	5.8	2	7.5	1.2931
768	CA9	3	5.3	3	6.7	1.26415
10238	DCAF7	2	5.1	3	6.6	1.29412
10535	RNASEH2A	2	4.1	3	5.5	1.34146
10788	IQGAP2	4	3.9	4	5.1	1.30769
114885	OSBPL11	4	2.2	5	2.8	1.27273
27295	PDLIM3	1	2	1	2.5	1.25
2771	GNAI2	1	1.9	1	2.5	1.31579
11321	GPN1	1	1.8	1	2.3	1.27778
9897	WASHC5	3	1.2	4	1.6	1.33333
2926	GRSF1	2	0.99	2	1.3	1.31313
399687	MYO18A	5	0.96	5	1.2	1.25
5289	PIK3C3	1	0.93	2	1.2	1.29032
57472	CNOT6	1	0.93	1	1.2	1.29032
55201	MAP1S	1	0.88	1	1.1	1.25
246175	CNOT6L	1	0.77	1	0.99	1.28571
83540	NUF2	1	0.6	1	0.75	1.25
9849	ZNF518A	1	0.57	1	0.72	1.26316
29109	FHOD1	1	0.54	1	0.68	1.25926
8648	NCOA1	1	0.25	1	0.32	1.28
57592	ZNF687	1	0.19	2	0.25	1.31579
22985	ACIN1	1	0.12	1	0.16	1.33333
8672	EIF4G3	4	0.04	5	0.05	1.25
2597	GAPDH	29	10673	30	12821	1.20126
60	ACTB	27	6683	28	8227	1.23103
7280	TUBB2A	20	3338	23	4112	1.23188
3939	LDHA	22	2592	21	3161	1.21952
3326	HSP90AB1	40	1113	43	1371	1.23181
6418	SET	12	799	14	927	1.1602
6128	RPL6	14	686	15	808	1.17784
728378	POTEF	8	619	8	723	1.16801
5093	PCBP1	10	540	13	670	1.24074
445582	POTEE	8	565	8	659	1.16637
7531	YWHAE	12	519	13	619	1.19268
4691	NCL	36	464	36	550	1.18534
3945	LDHB	14	472	14	549	1.16314
10574	CCT7	20	318	19	381	1.19811
7529	YWHAB	8	282	9	350	1.24113
6122	RPL3	17	275	21	329	1.19636
10694	CCT8	23	256	27	316	1.23438
10575	CCT4	14	238	18	291	1.22269
7203	CCT3	17	235	23	289	1.22979
3921	RPSA	8	237	8	279	1.17722
10135	NAMPT	17	233	16	275	1.18026
10971	YWHAQ	6	185	7	221	1.19459
5901	RAN	6	174	6	212	1.21839
6175	RPLP0	8	181	8	211	1.16575
57060	PCBP4	3	122	3	148	1.21311
1933	EEF1B2	3	122	5	145	1.18852
1975	EIF4B	22	81.2	28	99.7	1.22783
81611	ANP32E	3	77.2	3	91.2	1.18135
10911	UTS2	1	75.2	1	90.5	1.20346
22827	PUF60	14	69.3	13	86.5	1.2482
23603	CORO1C	10	72.3	9	84.3	1.16598
1036	CDO1	1	67.4	1	78.4	1.1632
55573	CDV3	2	47.1	3	57.1	1.21231
1173	AP2M1	11	40.2	11	49.1	1.22139
5700	PSMC1	5	36.8	9	45.9	1.24728
2782	GNB1	5	36.8	5	45.3	1.23098
1982	EIF4G2	19	35.7	23	43.4	1.21569
55215	FANCI	21	30.2	26	37.5	1.24172
832	CAPZB	5	30.2	6	36.5	1.20861
55299	BRIX1	4	29.7	6	36.2	1.21886
55324	ABCF3	13	28	17	34.4	1.22857
10916	MAGED2	13	29.2	16	33.7	1.15411
6772	STAT1	13	27.2	19	32.8	1.20588
55898	UNC45A	16	26.4	16	32.2	1.2197
4134	MAP4	27	25.8	32	31.1	1.20543
4087	SMAD2	2	26	3	30.9	1.18846
10137	RBM12	7	26.4	8	30.8	1.16667
5537	PPP6C	4	25	4	30.4	1.216
6241	RRM2	8	24.9	10	29.2	1.17269
5074	PAWR	5	23.3	6	28.8	1.23605
6730	SRP68	7	24.7	15	28.5	1.15385
2580	GAK	15	23.3	18	27.3	1.17167
23580	CDC42EP4	4	17.5	4	20.9	1.19429
3843	IPO5	11	16.3	14	18.9	1.15951
26354	GNL3	4	16.2	4	18.9	1.16667
54919	DNAAF5	11	14.9	13	18.5	1.24161
7756	ZNF207	3	14.9	3	18.5	1.24161
10946	SF3A3	4	16	5	18.4	1.15
51010	EXOSC3	1	10.5	1	13.1	1.24762
1315	COPB1	6	10.4	9	12.9	1.24038
996	CDC27	8	10.3	9	12.6	1.2233
9128	PRPF4	4	9.8	4	11.3	1.15306
1488	CTBP2	4	9.1	6	10.7	1.17582
2271	FH	3	7.4	5	9.2	1.24324
23020	SNRNP200	15	6.2	17	7.5	1.20968
79258	MMEL1	1	4.3	1	5.3	1.23256
11336	EXOC3	5	4.2	6	5.1	1.21429
8892	EIF2B2	2	4	2	4.7	1.175
29763	PACSIN3	2	3.8	2	4.4	1.15789
8242	KDM5C	8	3.7	11	4.3	1.16216
2773	GNAI3	1	2.9	1	3.6	1.24138
10482	NXF1	1	3	2	3.6	1.2
55763	EXOC1	3	2.5	3	2.9	1.16
113174	SAAL1	2	2.4	3	2.8	1.16667
11332	ACOT7	1	2.3	1	2.8	1.21739
6934	TCF7L2	1	1.9	3	2.3	1.21053
23248	RPRD2	4	1.9	6	2.2	1.15789
738	VPS51	4	1.4	5	1.7	1.21429
29945	ANAPC4	2	1.3	2	1.6	1.23077
23265	EXOC7	1	1.3	3	1.6	1.23077
27336	HTATSF1	1	1.1	2	1.3	1.18182
253725	WASHC2C	3	1.1	6	1.3	1.18182
387680	WASHC2A	3	1.1	6	1.3	1.18182
64210	MMS19	1	0.82	1	0.96	1.17073
57794	SUGP1	1	0.59	1	0.68	1.15254
2312	FLG	3	0.51	5	0.61	1.19608
121536	AEBP2	1	0.36	1	0.43	1.19444
3312	HSPA8	40	2090	41	2395	1.14593
5094	PCBP2	11	558	11	605	1.08423
3303	HSPA1A	34	455	36	513	1.12747
3304	HSPA1B	34	455	36	513	1.12747
6125	RPL5	15	379	17	428	1.12929
6124	RPL4	20	376	21	404	1.07447
8570	KHSRP	28	280	30	297	1.06071
6188	RPS3	14	274	15	293	1.06934
3190	HNRNPK	14	243	18	267	1.09877
3068	HDGF	14	221	12	247	1.11765
1965	EIF2S1	14	167	14	179	1.07186
6187	RPS2	6	143	7	157	1.0979
9444	QKI	8	124	8	137	1.10484
829	CAPZA1	6	109	6	123	1.12844
10226	PLIN3	14	90.3	11	103	1.14064
7536	SF1	10	82.2	11	92	1.11922
4000	LMNA	27	75.8	30	84.1	1.1095
3054	HCFC1	24	63.1	32	69.5	1.10143
359948	IRF2BP2	10	52.2	13	59.4	1.13793
10801	SEPT9	10	50.9	16	58.2	1.14342
1778	DYNC1H1	109	52.6	134	57.2	1.08745
5499	PPP1CA	6	49.4	7	55.9	1.13158
219988	PATL1	15	46.8	13	50.3	1.07479
22820	COPG1	13	42.4	14	44.6	1.05189
9343	EFTUD2	16	32.1	15	35.9	1.11838
3070	HELLS	10	31.6	13	35.3	1.11709
10992	SF3B2	13	31.5	16	33.8	1.07302
10409	BASP1	7	27.6	7	29.3	1.06159
8939	FUBP3	10	24.7	9	28.1	1.13765
56339	METTL3	8	26	9	28.1	1.08077
1653	DDX1	9	25	10	26.8	1.072
4927	NUP88	7	21.1	9	23.5	1.11374
1656	DDX6	5	20.2	6	22.8	1.12871
5422	POLA1	14	20.3	17	22.3	1.09852
55862	ECHDC1	3	19.7	3	21.8	1.1066
55291	PPP6R3	6	17.5	6	20	1.14286
10480	EIF3M	7	17.9	5	19.1	1.06704
1783	DYNC1LI2	9	17	7	19	1.11765
4905	NSF	11	16.7	12	18.4	1.1018
1267	CNP	7	15.8	9	16.7	1.05696
25929	GEMIN5	15	14.8	17	16.5	1.11486
3512	JCHAIN	1	15.1	1	16.5	1.09272
10643	IGF2BP3	6	13.2	7	14.2	1.07576
6502	SKP2	3	11.7	3	12.6	1.07692
5609	MAP2K7	2	10.8	4	12.4	1.14815
8853	ASAP2	1	11.4	1	12	1.05263
1432	MAPK14	3	9.5	3	10.4	1.09474
9615	GDA	3	8.8	3	10	1.13636
1457	CSNK2A1	4	8.4	2	9.6	1.14286
57591	MRTFA	3	8.6	5	9.1	1.05814
392	ARHGAP1	5	7.2	3	8.2	1.13889
3069	HDLBP	11	7.1	14	7.9	1.11268
7053	TGM3	4	7.4	4	7.9	1.06757
383	ARG1	2	7.4	3	7.9	1.06757
7389	UROD	3	6.4	3	7.3	1.14062
283106	CSNK2A3	4	6.2	2	7.1	1.14516
3728	JUP	8	4.6	7	4.9	1.06522
51434	ANAPC7	4	4.2	4	4.8	1.14286
9319	TRIP13	1	4.1	2	4.4	1.07317
374897	SBSN	2	4	3	4.2	1.05
6421	SFPQ	2	3.6	3	3.9	1.08333
25980	AAR2	3	3.4	3	3.9	1.14706
2960	GTF2E1	2	3.2	1	3.6	1.125
5707	PSMD1	5	3.2	4	3.5	1.09375
348995	NUP43	1	3	1	3.4	1.13333
23513	SCRIB	8	3	6	3.3	1.1
10787	NCKAP1	8	2.8	6	3.1	1.10714
23130	ATG2A	5	2.8	6	3.1	1.10714
22824	HSPA4L	4	2.8	4	3.1	1.10714
115106	HAUS1	1	2.2	2	2.5	1.13636
1832	DSP	9	2	12	2.1	1.05
149371	EXOC8	3	1.8	2	2	1.11111
147912	SIX5	2	1.9	2	2	1.05263
79047	KCTD15	2	1.8	2	2	1.11111
57674	RNF213	15	1.7	20	1.8	1.05882
221927	BRAT1	4	1.6	5	1.8	1.125
79980	DSN1	1	1.7	1	1.8	1.05882
22978	NT5C2	1	1.5	1	1.6	1.06667
23165	NUP205	4	1.3	3	1.4	1.07692
80227	PAAF1	1	1.1	1	1.2	1.09091
705	BYSL	1	1	1	1.1	1.1
6813	STXBP2	2	0.97	2	1.1	1.13402
1072	CFL1	1	0.84	1	0.95	1.13095
1073	CFL2	1	0.84	1	0.95	1.13095
51071	DERA	1	0.85	1	0.94	1.10588
55034	MOCOS	1	0.73	1	0.78	1.06849
8906	AP1G2	2	0.61	2	0.67	1.09836
11325	DDX42	1	0.55	1	0.63	1.14545
1464	CSPG4	1	0.12	1	0.13	1.08333
4869	NPM1	19	715	21	749	1.04755
3310	HSPA6	12	620	13	650	1.04839
3305	HSPA1L	17	537	16	552	1.02793
9184	BUB3	9	307	10	316	1.02932
7171	TPM4	12	254	15	261	1.02756
2969	GTF2I	37	252	42	257	1.01984
1019	CDK4	2	155	2	157	1.0129
63929	XPNPEP3	1	149	1	154	1.03356
8942	KYNU	11	147	11	150	1.02041
1020	CDK5	2	147	3	148	1.0068
10146	G3BP1	9	92.5	11	95.1	1.02811
5127	CDK16	2	80.3	3	80.7	1.00498
4190	MDH1	8	63.7	8	64.7	1.0157
6774	STAT3	18	63.7	17	64.5	1.01256
5500	PPP1CB	6	54.7	7	55.7	1.01828
23111	SPART	12	54.7	17	54.5	0.996344
51780	KDM3B	26	32.8	25	33.5	1.02134
6723	SRM	4	26.5	7	26.7	1.00755
151011	SEPT10	1	20.9	2	20.9	1
11214	AKAP13	8	13.6	6	14	1.02941
51608	GET4	3	13.4	3	13.8	1.02985
11269	DDX19B	7	13.5	10	13.6	1.00741
1052	CEBPD	2	11.2	3	11.7	1.04464
29978	UBQLN2	4	10.1	4	10.4	1.0297
79803	HPS6	6	10	7	10.2	1.02
8546	AP3B1	10	8.3	8	8.7	1.04819
6159	RPL29	1	7.4	1	7.6	1.02703
23022	PALLD	9	6.7	9	7	1.04478
6050	RNH1	2	7	2	7	1
10714	POLD3	3	6.1	3	6.2	1.01639
55658	RNF126	1	4.7	1	4.8	1.02128
8881	CDC16	3	4.4	4	4.4	1
4353	MPO	4	2.7	7	2.7	1
10564	ARFGEF2	6	2.2	7	2.3	1.04545
115098	CCDC124	1	2.2	1	2.3	1.04545
3978	LIG1	3	1.8	3	1.8	1
2073	ERCC5	4	1.6	6	1.6	1
11120	BTN2A1	1	1.5	1	1.5	1
483	ATP1B3	1	1.2	1	1.2	1
26512	INTS6	2	1.2	2	1.2	1
100533467	BIVM-ERCC5	4	1.2	6	1.2	1
51622	CCZ1	1	1.1	2	1.1	1
221960	CCZ1B	1	1.1	2	1.1	1
388698	FLG2	2	0.92	2	0.93	1.01087
10914	PAPOLA	2	0.79	2	0.81	1.02532
5347	PLK1	2	0.7	3	0.73	1.04286
9507	ADAMTS4	1	0.46	1	0.47	1.02174
2762	GMDS	1	0	1	0	0
2968	GTF2H4	1	0	0	0	0
54726	OTUD4	1	0	0	0	0
9013	TAF1C	1	0	0	0	0
25936	NSL1	1	0	0	0	0
287	ANK2	1	0	0	0	0
288	ANK3	1	0	0	0	0
1476	CSTB	0	0	1	0	0
10848	PPP1R13L	0	0	1	0	0
7866	IFRD2	0	0	1	0	0
54606	DDX56	0	0	1	0	0
55593	OTUD5	0	0	1	0	0
203238	CCDC171	0	0	1	0	0
203447	NRK	0	0	1	0	0
7169	TPM2	11	213	14	210	0.985915
1025	CDK9	2	125	2	124	0.992
4666	NACA	5	55.1	5	54.3	0.985481
8667	EIF3H	5	17.3	6	17.2	0.99422
23047	PDS5B	3	0.99	2	0.98	0.989899
1937	EEF1G	18	1096	18	1074	0.979927
3958	LGALS3	7	691	8	679	0.982634
8880	FUBP1	30	527	31	517	0.981025
1968	EIF2S3	14	255	15	249	0.976471
2261	FGFR3	2	75.8	2	74.1	0.977573
10262	SF3B4	2	5.1	3	5	0.980392
6929	TCF3	3	4.6	3	4.5	0.978261
29911	HOOK2	1	0.48	2	0.47	0.979167
7170	TPM3	25	588	26	573	0.97449
3727	JUND	9	187	9	181	0.967914
4643	MYO1E	25	94.2	26	91.4	0.970276
64062	RBM26	16	32.2	14	31.3	0.97205
114883	OSBPL9	9	22.9	9	22.1	0.965066
29127	RACGAP1	10	15.8	10	15.4	0.974684
6470	SHMT1	3	8.6	3	8.3	0.965116
9368	SLC9A3R1	2	3.5	2	3.4	0.971429
6936	GCFC2	1	0.37	1	0.36	0.972973
30846	EHD2	2	0.36	1	0.35	0.972222
4069	LYZ	7	841	7	808	0.960761
6129	RPL7	9	135	12	129	0.955556
7514	XPO1	20	71	20	68.3	0.961972
1022	CDK7	5	17.9	3	17.1	0.955307
26145	IRF2BP1	7	14	8	13.4	0.957143
26065	LSM14A	2	2.6	2	2.5	0.961538
79075	DSCC1	1	2.5	1	2.4	0.96
8737	RIPK1	1	0.85	1	0.82	0.964706
253959	RALGAPA1	2	0.24	1	0.23	0.958333
6773	STAT2	15	71.7	15	68.3	0.95258
160	AP2A1	14	32	18	30.5	0.953125
642	BLMH	2	7.5	2	7.1	0.946667
5531	PPP4C	1	4	2	3.8	0.95
27250	PDCD4	3	2	2	1.9	0.95
26953	RANBP6	3	0.73	2	0.69	0.945205
226	ALDOA	28	4040	28	3796	0.939604
7919	DDX39B	13	308	16	291	0.944805
7791	ZYX	10	167	11	157	0.94012
118430	MUCL1	1	94.3	1	88.3	0.936373
8539	API5	12	77.8	12	73.1	0.939589
4172	MCM3	20	69.2	20	64.8	0.936416
6667	SP1	4	48.8	4	45.7	0.936475
6251	RSU1	6	39.7	6	37.3	0.939547
1785	DNM2	21	37.9	18	35.6	0.939314
9406	ZRANB2	2	18.4	2	17.3	0.940217
1759	DNM1	6	15.8	5	14.9	0.943038
4141	MARS	4	4.9	5	4.6	0.938776
55257	MRGBP	1	3.3	1	3.1	0.939394
9782	MATR3	2	3.2	2	3	0.9375
159	ADSS	1	1.6	1	1.5	0.9375
6279	S100A8	4	209	3	194	0.92823
4085	MAD2L1	1	38.7	1	36.1	0.932817
27316	RBMX	8	30.5	8	28.4	0.931148
25939	SAMHD1	5	9.1	8	8.5	0.934066
5605	MAP2K2	2	4.5	2	4.2	0.933333
63979	FIGNL1	4	4.1	5	3.8	0.926829
701	BUB1B	3	1.5	3	1.4	0.933333
2319	FLOT2	1	1.5	1	1.4	0.933333
113146	AHNAK2	6	1	3	0.93	0.93
9189	ZBED1	9	30.6	8	28.2	0.921569
7453	WARS	8	29.4	7	27.1	0.921769
51747	LUC7L3	8	21.6	6	19.9	0.921296
58490	RPRD1B	4	10.6	4	9.8	0.924528
11316	COPE	4	9.8	2	9	0.918367
5829	PXN	4	9.2	4	8.5	0.923913
874	CBR3	3	7.9	2	7.3	0.924051
10635	RAD51AP1	1	1.3	1	1.2	0.923077
7112	TMPO	24	202	27	184	0.910891
5720	PSME1	3	27.7	3	25.2	0.909747
7272	TTK	10	15.9	11	14.5	0.91195
7090	TLE3	6	14.6	7	13.3	0.910959
57721	METTL14	5	10.8	5	9.8	0.907407
7372	UMPS	4	6.6	2	6	0.909091
6732	SRPK1	3	3.3	3	3	0.909091
10020	GNE	1	0.22	1	0.2	0.909091
1017	CDK2	9	244	9	219	0.897541
27044	SND1	12	45.2	18	40.9	0.904867
9377	COX5A	1	18.4	1	16.5	0.896739
7204	TRIO	26	11.5	26	10.3	0.895652
23132	RAD54L2	12	10.2	10	9.2	0.901961
84893	FBH1	3	6.7	2	6	0.895522
26735	OR1L3	1	6.2	1	5.6	0.903226
10456	HAX1	1	3	1	2.7	0.9
57187	THOC2	4	0.88	3	0.79	0.897727
2886	GRB7	1	0.21	1	0.19	0.904762
4904	YBX1	14	378	17	336	0.888889
3838	KPNA2	11	169	12	151	0.893491
92092	ZC3HAV1L	6	112	6	99.7	0.890179
5902	RANBP1	2	94.4	5	83.7	0.886653
5558	PRIM2	10	40.8	11	36.4	0.892157
84901	NFATC2IP	6	20.5	3	18.3	0.892683
6949	TCOF1	12	8.9	11	7.9	0.88764
22998	LIMCH1	7	6.1	8	5.4	0.885246
9321	TRIP11	12	5.7	12	5.1	0.894737
10642	IGF2BP1	4	5.3	3	4.7	0.886792
6776	STAT5A	8	4.7	10	4.2	0.893617
8756	ADAM7	1	4.5	1	4	0.888889
4796	TONSL	4	3.6	5	3.2	0.888889
55559	HAUS7	2	1.9	2	1.7	0.894737
16	AARS	4	1.8	4	1.6	0.888889
9391	CIAO1	1	1.8	1	1.6	0.888889
7405	UVRAG	1	0.62	1	0.55	0.887097
8924	HERC2	1	0.09	2	0.08	0.888889
6130	RPL7A	10	380	10	335	0.881579
57805	CCAR2	17	60.7	15	53.2	0.876442
5557	PRIM1	10	29.8	9	26.2	0.879195
162	AP1B1	10	10.1	12	8.9	0.881188
9580	SOX13	7	6	9	5.3	0.883333
1755	DMBT1	2	3.4	1	3	0.882353
27000	DNAJC2	2	2.4	2	2.1	0.875
27	ABL2	2	1.6	3	1.4	0.875
8030	CCDC6	3	1.6	2	1.4	0.875
26276	VPS33B	1	0.91	2	0.8	0.879121
23256	SCFD1	1	0.52	1	0.46	0.884615
4089	SMAD4	1	0.43	1	0.38	0.883721
79842	ZBTB3	1	0.43	1	0.38	0.883721
3178	HNRNPA1	14	279	12	243	0.870968
8021	NUP214	13	35.6	19	31.1	0.873596
5905	RANGAP1	7	20.4	7	17.8	0.872549
339779	PRR30	1	10.7	1	9.3	0.869159
9612	NCOR2	6	1.5	6	1.3	0.866667
55153	SDAD1	2	1.5	3	1.3	0.866667
10576	CCT2	26	421	26	364	0.864608
5451	POU2F1	7	129	8	111	0.860465
56986	DTWD1	8	107	6	91.5	0.85514
7314	UBB	4	57.8	5	49.8	0.861592
7316	UBC	4	57.8	5	49.8	0.861592
7311	UBA52	4	50.3	5	43.3	0.860835
10521	DDX17	17	44.8	18	38.6	0.861607
6233	RPS27A	4	42.1	5	36.2	0.859857
51603	EEF1AKNMT	5	14	5	12	0.857143
51203	NUSAP1	4	13.3	4	11.4	0.857143
25782	RAB3GAP2	8	8.8	11	7.6	0.863636
54908	SPDL1	1	0.63	1	0.54	0.857143
466	ATF1	11	1362	10	1154	0.847283
6317	SERPINB3	15	118	16	99.8	0.845763
23	ABCF1	11	27.6	12	23.5	0.851449
6199	RPS6KB2	3	16.1	2	13.7	0.850932
54853	WDR55	4	15.6	5	13.2	0.846154
57648	KIAA1522	8	14.5	10	12.3	0.848276
6195	RPS6KA1	4	9.8	5	8.3	0.846939
5321	PLA2G4A	4	7.1	3	6	0.84507
10910	SUGT1	2	6.1	2	5.2	0.852459
8891	EIF2B3	3	4	5	3.4	0.85
1515	CTSV	2	3.4	2	2.9	0.852941
3718	JAK3	1	2.7	1	2.3	0.851852
199223	TTC21A	1	2	1	1.7	0.85
3184	HNRNPD	13	462	16	388	0.839827
10197	PSME3	8	173	8	146	0.843931
6257	RXRB	9	90.9	8	76.2	0.838284
124220	ZG16B	4	68.1	3	57.5	0.844347
80230	RUFY1	18	44	21	36.9	0.838636
8644	AKR1C3	4	23.7	3	20	0.843882
10933	MORF4L1	2	7.9	2	6.6	0.835443
9531	BAG3	4	7.7	6	6.5	0.844156
54921	CHTF8	2	5.1	2	4.3	0.843137
9989	PPP4R1	1	0.8	1	0.67	0.8375
2189	FANCG	2	0.51	2	0.43	0.843137
8202	NCOA3	2	0.5	3	0.42	0.84
79913	ACTR5	1	0.31	1	0.26	0.83871
5685	PSMA4	5	135	7	112	0.82963
102724594	U2AF1L5	3	75.9	3	62.8	0.827404
7307	U2AF1	3	75.4	3	62.4	0.827586
9793	CKAP5	52	68.6	50	57.1	0.832362
1654	DDX3X	17	65.6	18	54.4	0.829268
55742	PARVA	8	40	6	33.1	0.8275
8615	USO1	6	29.8	11	24.7	0.828859
23354	HAUS5	12	21.8	14	18	0.825688
6738	RO60	6	21.8	5	18	0.825688
51759	C9orf78	5	18.9	3	15.7	0.830688
4792	NFKBIA	1	1.8	1	1.5	0.833333
255104	TMCO4	1	0.87	1	0.72	0.827586
8729	GBF1	2	0.23	1	0.19	0.826087
2308	FOXO1	1	0.12	1	0.1	0.833333
800	CALD1	18	126	23	103	0.81746
7371	UCK2	5	46.3	4	37.8	0.816415
1487	CTBP1	5	9.9	4	8.1	0.818182
4331	MNAT1	1	9.8	1	8	0.816327
9877	ZC3H11A	3	3.9	4	3.2	0.820513
10497	UNC13B	2	3.9	2	3.2	0.820513
55746	NUP133	1	0.61	1	0.5	0.819672
8479	HIRIP3	1	0.45	1	0.37	0.822222
100132074	FOXO6	1	0.11	1	0.09	0.818182
4057	LTF	26	673	27	547	0.812779
6280	S100A9	5	190	4	153	0.805263
51631	LUC7L2	9	111	10	89.8	0.809009
3313	HSPA9	8	46.8	11	38.1	0.814103
8379	MAD1L1	16	43.8	17	35.5	0.810502
9967	THRAP3	8	7.9	7	6.4	0.810127
114884	OSBPL10	6	5.8	7	4.7	0.810345
3476	IGBP1	3	4.2	2	3.4	0.809524
4335	MNT	2	4.2	2	3.4	0.809524
79811	SLTM	1	2.6	1	2.1	0.807692
55154	MSTO1	2	1.6	2	1.3	0.8125
2475	MTOR	7	1.1	4	0.89	0.809091
10985	GCN1	80	104	72	83.3	0.800962
1655	DDX5	15	58.5	15	46.6	0.796581
3099	HK2	16	32.3	14	26	0.804954
5709	PSMD3	9	28.9	10	23.1	0.799308
7052	TGM2	5	9.4	4	7.5	0.797872
26205	GMEB2	1	4.4	1	3.5	0.795455
29882	ANAPC2	1	2.5	2	2	0.8
65124	SOWAHC	2	1.5	1	1.2	0.8
4303	FOXO4	1	0.15	1	0.12	0.8
4800	NFYA	4	671	3	528	0.786885
5682	PSMA1	10	306	9	243	0.794118
27086	FOXP1	11	94.5	14	74.7	0.790476
5395	PMS2	9	11.5	7	9.1	0.791304
10902	BRD8	6	7.7	6	6.1	0.792208
11073	TOPBP1	10	6.7	13	5.3	0.791045
11135	CDC42EP1	1	2.8	2	2.2	0.785714
79882	ZC3H14	2	1.9	2	1.5	0.789474
7706	TRIM25	22	282	21	220	0.780142
310	ANXA7	15	239	14	186	0.778243
7917	BAG6	14	70.4	16	55.2	0.784091
2130	EWSR1	4	49	3	38.3	0.781633
6191	RPS4X	5	32.6	4	25.5	0.782209
63922	CHTF18	16	22.7	15	17.7	0.779736
134218	DNAJC21	6	5.1	7	4	0.784314
55225	RAVER2	5	3.7	5	2.9	0.783784
8318	CDC45	2	2.3	2	1.8	0.782609
51182	HSPA14	2	2.3	1	1.8	0.782609
3181	HNRNPA2B1	15	156	12	120	0.769231
4026	LPP	16	115	15	88.1	0.766087
3182	HNRNPAB	9	99.4	6	76.3	0.767606
84295	PHF6	9	89.7	9	68.9	0.768116
5976	UPF1	18	33.2	18	25.5	0.768072
84717	HDGFL2	5	22.3	7	17.2	0.7713
54887	UHRF1BP1	16	14.9	17	11.4	0.765101
9053	MAP7	6	11.4	5	8.8	0.77193
79441	HAUS3	8	10.7	8	8.2	0.766355
23051	ZHX3	5	7.3	5	5.6	0.767123
11130	ZWINT	1	1.3	1	1	0.769231
347688	TUBB8	10	3633	9	2750	0.75695
10155	TRIM28	38	767	38	585	0.762712
3192	HNRNPU	29	495	29	376	0.759596
10856	RUVBL2	23	337	23	256	0.759644
2553	GABPB1	11	322	10	245	0.76087
83698	CALN1	1	306	1	233	0.761438
9260	PDLIM7	11	176	11	134	0.761364
10419	PRMT5	16	111	15	83.9	0.755856
22974	TPX2	15	53.2	14	40.6	0.763158
817	CAMK2D	4	37.9	4	28.8	0.759894
114049	BUD23	2	18.2	2	13.8	0.758242
9698	PUM1	7	7.4	6	5.6	0.756757
114132	SIGLEC11	1	6.2	1	4.7	0.758065
14	AAMP	1	2.5	1	1.9	0.76
2036	EPB41L1	3	2.1	1	1.6	0.761905
55756	INTS9	2	1.2	1	0.91	0.758333
3927	LASP1	18	1004	17	754	0.750996
90070	LACRT	3	252	4	189	0.75
6132	RPL8	6	113	6	84.5	0.747788
4191	MDH2	8	36.5	6	27.4	0.750685
138151	NACC2	9	27.6	10	20.7	0.75
4659	PPP1R12A	6	10.2	6	7.6	0.745098
254102	EHBP1L1	7	9.7	6	7.3	0.752577
64786	TBC1D15	7	9.5	6	7.1	0.747368
6197	RPS6KA3	4	8.5	7	6.4	0.752941
80153	EDC3	5	5.6	2	4.2	0.75
89790	SIGLEC10	1	5.6	1	4.2	0.75
3017	HIST1H2BD	2	2	2	1.5	0.75
3018	HIST1H2BB	2	2	2	1.5	0.75
8339	HIST1H2BG	2	2	2	1.5	0.75
8340	HIST1H2BL	2	2	2	1.5	0.75
8341	HIST1H2BN	2	2	2	1.5	0.75
8342	HIST1H2BM	2	2	2	1.5	0.75
8343	HIST1H2BF	2	2	2	1.5	0.75
8344	HIST1H2BE	2	2	2	1.5	0.75
8345	HIST1H2BH	2	2	2	1.5	0.75
8346	HIST1H2BI	2	2	2	1.5	0.75
8347	HIST1H2BC	2	2	2	1.5	0.75
8348	HIST1H2BO	2	2	2	1.5	0.75
8349	HIST2H2BE	2	2	2	1.5	0.75
8970	HIST1H2BJ	2	2	2	1.5	0.75
85236	HIST1H2BK	2	2	2	1.5	0.75
128312	HIST3H2BB	2	2	2	1.5	0.75
102724334	LOC102724334	2	2	2	1.5	0.75
7205	TRIP6	10	179	11	132	0.73743
10657	KHDRBS1	4	82.1	6	60.8	0.74056
90417	KNSTRN	4	19	5	14.1	0.742105
84196	USP48	7	15.5	6	11.5	0.741935
51068	NMD3	3	9.6	2	7.1	0.739583
3189	HNRNPH3	1	6.1	2	4.5	0.737705
9919	SEC16A	6	2.3	5	1.7	0.73913
55290	BRF2	2	2.3	2	1.7	0.73913
440689	HIST2H2BF	2	1.9	2	1.4	0.736842
80184	CEP290	1	1.1	1	0.81	0.736364
4154	MBNL1	10	549	6	401	0.730419
5887	RAD23B	10	94	10	68.3	0.726596
132660	LIN54	14	55	12	40.3	0.732727
84126	ATRIP	13	26.7	13	19.4	0.726592
80347	COASY	2	24	1	17.6	0.733333
23404	EXOSC2	2	23.6	2	17.2	0.728814
26121	PRPF31	7	20.5	6	15	0.731707
7050	TGIF1	3	15.7	3	11.4	0.726115
6015	RING1	2	12	3	8.8	0.733333
7528	YY1	2	8.3	2	6.1	0.73494
2114	ETS2	2	8.2	2	6	0.731707
11011	TLK2	6	6.7	4	4.9	0.731343
2353	FOS	1	5.6	1	4.1	0.732143
3654	IRAK1	2	2.6	3	1.9	0.730769
55823	VPS11	2	1.2	2	0.88	0.733333
10427	SEC24B	2	0.3	1	0.22	0.733333
10376	TUBA1B	25	6892	22	4933	0.715757
112939	NACC1	10	566	12	408	0.720848
8607	RUVBL1	17	264	14	189	0.715909
10051	SMC4	49	81.7	52	58.8	0.719706
93487	MAPK1IP1L	1	70.9	1	51.3	0.723554
7283	TUBG1	8	48.8	7	34.9	0.715164
5478	PPIA	3	31.3	3	22.6	0.722045
10061	ABCF2	11	16.6	8	12	0.722892
220108	FAM124A	1	16.7	1	12	0.718563
146664	MGAT5B	1	4.7	1	3.4	0.723404
80209	PROSER1	2	4.6	2	3.3	0.717391
54531	MIER2	1	0.81	1	0.58	0.716049
56950	SMYD2	1	0.58	1	0.42	0.724138
11016	ATF7	14	282	14	199	0.705674
3315	HSPB1	7	199	10	142	0.713568
11198	SUPT16H	35	119	27	84.3	0.708403
6749	SSRP1	20	71.6	16	50.9	0.710894
871	SERPINH1	11	61.4	8	43.6	0.710098
23186	RCOR1	8	34.4	8	24.3	0.706395
10629	TAF6L	5	8	5	5.7	0.7125
847	CAT	5	5.9	5	4.2	0.711864
221830	TWISTNB	1	2.4	1	1.7	0.708333
26958	COPG2	2	1.3	1	0.92	0.707692
55596	ZCCHC8	1	1	1	0.71	0.71
166968	MIER3	1	0.8	1	0.57	0.7125
23214	XPO6	2	0.59	2	0.42	0.711864
7277	TUBA4A	23	5551	18	3899	0.702396
2017	CTTN	31	525	34	369	0.702857
117159	DCD	4	376	3	265	0.704787
10150	MBNL2	7	254	6	177	0.69685
2521	FUS	6	86.1	6	60.6	0.703833
5929	RBBP5	8	35.7	6	25	0.70028
3297	HSF1	6	34.5	8	24.1	0.698551
166378	SPATA5	13	23.2	12	16.2	0.698276
3183	HNRNPC	3	17.2	5	12	0.697674
7360	UGP2	4	12.5	3	8.8	0.704
4841	NONO	2	7.4	2	5.2	0.702703
57617	VPS18	3	2.3	2	1.6	0.695652
11234	HPS5	4	2.3	3	1.6	0.695652
3020	H3F3A	1	2	2	1.4	0.7
3021	H3F3B	1	2	2	1.4	0.7
8290	HIST3H3	1	2	2	1.4	0.7
8350	HIST1H3A	1	2	2	1.4	0.7
8351	HIST1H3D	1	2	2	1.4	0.7
8352	HIST1H3C	1	2	2	1.4	0.7
8353	HIST1H3E	1	2	2	1.4	0.7
8354	HIST1H3I	1	2	2	1.4	0.7
8355	HIST1H3G	1	2	2	1.4	0.7
8356	HIST1H3J	1	2	2	1.4	0.7
8357	HIST1H3H	1	2	2	1.4	0.7
8358	HIST1H3B	1	2	2	1.4	0.7
8968	HIST1H3F	1	2	2	1.4	0.7
126961	HIST2H3C	1	2	2	1.4	0.7
333932	HIST2H3A	1	2	2	1.4	0.7
440093	H3F3C	1	2	2	1.4	0.7
653604	HIST2H3D	1	2	2	1.4	0.7
10885	WDR3	1	0.87	1	0.61	0.701149
213	ALB	16	520	14	361	0.694231
3646	EIF3E	7	51.9	10	35.8	0.689788
51592	TRIM33	10	41.1	11	28.2	0.686131
10949	HNRNPA0	7	33.2	7	23	0.692771
10844	TUBGCP2	13	24.9	8	17.2	0.690763
23122	CLASP2	21	24.7	21	17.1	0.692308
79577	CDC73	9	17.6	9	12.2	0.693182
9255	AIMP1	3	7.8	2	5.4	0.692308
1152	CKB	2	6.5	1	4.5	0.692308
27445	PCLO	1	5.2	1	3.6	0.692308
81620	CDT1	2	3.2	1	2.2	0.6875
23623	RUSC1	1	1.6	1	1.1	0.6875
55622	TTC27	1	0.49	1	0.34	0.693878
50485	SMARCAL1	42	702	38	480	0.683761
563	AZGP1	12	441	10	299	0.678005
5644	PRSS1	1	272	1	184	0.676471
10611	PDLIM5	18	237	19	162	0.683544
5424	POLD1	31	154	31	105	0.681818
7027	TFDP1	3	85.6	3	58.4	0.682243
4791	NFKB2	15	54.2	14	37.1	0.684502
7507	XPA	2	47.8	2	32.3	0.675732
6601	SMARCC2	22	41.1	20	27.8	0.676399
51008	ASCC1	3	14.5	2	9.8	0.675862
9295	SRSF11	3	10.4	3	7.1	0.682692
56916	SMARCAD1	9	8.7	7	5.9	0.678161
92017	SNX29	1	2.2	1	1.5	0.681818
6645	SNTB2	3	1.9	2	1.3	0.684211
5378	PMS1	1	0.56	1	0.38	0.678571
51428	DDX41	1	0.53	1	0.36	0.679245
80005	DOCK5	1	0.41	1	0.28	0.682927
84617	TUBB6	17	4313	15	2886	0.66914
55696	RBM22	10	90.8	10	61.1	0.672907
11004	KIF2C	18	52	17	34.8	0.669231
5546	PRCC	7	33.5	7	22.5	0.671642
90850	ZNF598	14	26.1	11	17.6	0.67433
92345	NAF1	2	5.1	2	3.4	0.666667
2887	GRB10	4	3.9	2	2.6	0.666667
54885	TBC1D8B	1	1.1	1	0.74	0.672727
1915	EEF1A1	29	11612	28	7650	0.658801
1997	ELF1	19	625	18	412	0.6592
5931	RBBP7	12	621	10	412	0.663446
347	APOD	5	276	4	181	0.655797
10648	SCGB1D1	1	110	1	73.1	0.664545
84364	ARFGAP2	18	109	16	72.3	0.663303
22887	FOXJ3	5	27.7	6	18.4	0.66426
9669	EIF5B	15	12.7	11	8.4	0.661417
10426	TUBGCP3	11	11.9	8	7.8	0.655462
23244	PDS5A	9	7.3	7	4.8	0.657534
2068	ERCC2	2	0.79	2	0.52	0.658228
51366	UBR5	7	0.71	6	0.47	0.661972
116113	FOXP4	10	107	10	69.3	0.647664
22894	DIS3	20	86.5	17	56.1	0.648555
7508	XPC	16	59.4	13	38.8	0.653199
1475	CSTA	2	35.8	2	23.1	0.645251
10658	CELF1	4	34.3	4	22.3	0.650146
55833	UBAP2	11	32.1	8	20.9	0.65109
8451	CUL4A	13	29.9	14	19.3	0.645485
26058	GIGYF2	19	28.7	18	18.7	0.651568
9857	CEP350	1	19.3	1	12.6	0.65285
23780	APOL2	4	14.6	5	9.5	0.650685
3836	KPNA1	3	14.4	4	9.3	0.645833
23215	PRRC2C	21	7.7	15	5	0.649351
79869	CPSF7	4	7.5	3	4.9	0.653333
26151	NAT9	1	5.2	1	3.4	0.653846
54882	ANKHD1	8	3.4	4	2.2	0.647059
8650	NUMB	2	2.6	1	1.7	0.653846
7249	TSC2	7	2.3	6	1.5	0.652174
85360	SYDE1	3	1.4	2	0.91	0.65
404734	ANKHD1-EIF4EBP3	8	1.4	4	0.91	0.65
3833	KIFC1	2	1.3	1	0.84	0.646154
3091	HIF1A	1	0.63	1	0.41	0.650794
10383	TUBB4B	27	7021	27	4464	0.635807
6117	RPA1	43	6843	40	4394	0.642116
4670	HNRNPM	33	119	32	75.7	0.636134
2908	NR3C1	14	91.4	14	58.3	0.637856
6256	RXRA	10	73	6	46.9	0.642466
6598	SMARCB1	4	36.5	7	23.3	0.638356
7385	UQCRC2	7	27.2	5	17.5	0.643382
4292	MLH1	9	14	8	9	0.642857
51562	MBIP	4	12.9	4	8.2	0.635659
5989	RFX1	6	11.8	4	7.6	0.644068
6668	SP2	3	9.7	3	6.2	0.639175
1983	EIF5	4	9.6	2	6.1	0.635417
5894	RAF1	3	5.9	2	3.8	0.644068
51101	ZC2HC1A	2	3.3	2	2.1	0.636364
991	CDC20	3	1.5	2	0.96	0.64
653489	RGPD3	4	1.2	4	0.77	0.641667
3858	KRT10	32	3232	30	2025	0.626547
4802	NFYC	13	606	12	379	0.625413
5814	PURB	11	322	12	203	0.630435
8301	PICALM	20	210	17	133	0.633333
3185	HNRNPF	8	101	9	63.7	0.630693
9181	ARHGEF2	21	59.4	19	37.4	0.62963
6607	SMN2	5	54.8	4	34.4	0.627737
6606	SMN1	5	51.9	4	32.5	0.626204
2091	FBL	4	31.4	3	19.8	0.630573
7155	TOP2B	35	24.6	30	15.4	0.626016
83743	GRWD1	4	22.4	4	14.1	0.629464
5884	RAD17	7	20.2	6	12.8	0.633663
22938	SNW1	7	12.7	6	8	0.629921
873	CBR1	4	12.3	2	7.8	0.634146
23633	KPNA6	3	8.1	4	5.1	0.62963
25788	RAD54B	3	7.6	4	4.8	0.631579
221656	KDM1B	3	5.9	4	3.7	0.627119
79707	NOL9	2	2.4	1	1.5	0.625
1768	DNAH6	1	0.68	1	0.43	0.632353
203068	TUBB	27	10193	27	6309	0.618954
6596	HLTF	62	2276	60	1415	0.621705
3726	JUNB	14	450	12	279	0.62
4899	NRF1	7	386	7	239	0.619171
8531	YBX3	9	249	9	154	0.618474
7023	TFAP4	9	68.1	7	42.5	0.624082
5304	PIP	3	35.7	2	22.3	0.62465
2275	FHL3	2	24.7	2	15.4	0.623482
50628	GEMIN4	10	22.9	10	14.2	0.620087
2806	GOT2	5	11.7	3	7.3	0.623932
10938	EHD1	6	5.3	3	3.3	0.622642
84665	MYPN	7	4.7	7	2.9	0.617021
84271	POLDIP3	2	3.7	2	2.3	0.621622
26747	NUFIP1	1	0.63	1	0.39	0.619048
65244	SPATS2	1	0.6	1	0.37	0.616667
3607	FOXK2	18	114	17	69.6	0.610526
56829	ZC3HAV1	16	40.1	14	24.3	0.605985
54870	QRICH1	6	22.6	5	13.7	0.606195
55718	POLR3E	5	8	4	4.9	0.6125
55957	LIN37	1	6.1	1	3.7	0.606557
54915	YTHDF1	6	6.1	6	3.7	0.606557
83666	PARP9	6	5.7	5	3.5	0.614035
1756	DMD	7	3.3	6	2	0.606061
129401	NUP35	1	2.3	1	1.4	0.608696
9924	PAN2	1	0.75	1	0.46	0.613333
1642	DDB1	37	312	33	187	0.599359
7156	TOP3A	23	212	21	128	0.603774
5982	RFC2	10	167	7	99.7	0.597006
90378	SAMD1	15	150	15	89.7	0.598
1523	CUX1	45	96	46	57.3	0.596875
79084	WDR77	3	73.2	2	44.1	0.602459
91607	SLFN11	14	50.9	14	30.6	0.601179
55139	ANKZF1	17	39.2	15	23.4	0.596939
11100	HNRNPUL1	9	23	6	13.7	0.595652
56893	UBQLN4	4	11.9	4	7.1	0.596639
6722	SRF	1	5.3	1	3.2	0.603774
54862	CC2D1A	4	5	6	3	0.6
57658	CALCOCO1	1	4	1	2.4	0.6
9675	TTI1	1	1.3	1	0.78	0.6
6407	SEMG2	3	0.05	2	0.03	0.6
10382	TUBB4A	21	4591	20	2715	0.591374
5928	RBBP4	12	436	9	259	0.594037
58525	WIZ	41	358	38	213	0.594972
7153	TOP2A	66	276	62	162	0.586957
9221	NOLC1	20	251	17	147	0.585657
54502	RBM47	11	102	11	59.7	0.585294
5087	PBX1	6	59.4	5	34.9	0.587542
80829	ZFP91	7	48.4	7	28.5	0.588843
51441	YTHDF2	8	38.9	8	22.9	0.588689
23581	CASP14	4	21.9	4	12.9	0.589041
6778	STAT6	7	21.8	6	12.8	0.587156
23326	USP22	4	16.5	3	9.8	0.593939
93643	TJAP1	2	7.1	1	4.2	0.591549
56905	C15orf39	3	3.7	3	2.2	0.594595
55818	KDM3A	5	2.7	6	1.6	0.592593
23310	NCAPD3	5	2.7	4	1.6	0.592593
65059	RAPH1	1	0.61	1	0.36	0.590164
10381	TUBB3	22	4540	21	2616	0.576211
3428	IFI16	54	4041	48	2350	0.581539
983	CDK1	20	1002	18	581	0.57984
9219	MTA2	30	267	30	156	0.58427
374454	KRT77	6	124	13	72.5	0.584677
4076	CAPRIN1	9	94.3	7	54.5	0.577943
79813	EHMT1	23	87.8	22	50.5	0.575171
3206	HOXA10	6	82.6	4	47.5	0.575061
1820	ARID3A	15	78.7	10	46	0.584498
26136	TES	10	60.2	7	35	0.581395
10919	EHMT2	23	51	18	29.8	0.584314
81624	DIAPH3	17	34.1	14	19.9	0.583578
22877	MLXIP	5	20.2	2	11.8	0.584158
668	FOXL2	1	20	1	11.6	0.58
661	POLR3D	5	20	4	11.5	0.575
6711	SPTBN1	30	17.7	29	10.2	0.576271
79968	WDR76	7	13.2	5	7.6	0.575758
1874	E2F4	5	11.5	4	6.7	0.582609
84343	HPS3	7	7.2	5	4.2	0.583333
284252	KCTD1	4	5	3	2.9	0.58
2071	ERCC3	3	2.6	3	1.5	0.576923
10783	NEK6	1	1.4	1	0.81	0.578571
51294	PCDH12	1	1.2	1	0.7	0.583333
64601	VPS16	1	0.55	1	0.32	0.581818
3615	IMPDH2	45	7257	38	4167	0.574204
4209	MEF2D	14	294	17	167	0.568027
7515	XRCC1	15	150	12	85.8	0.572
5001	ORC5	11	128	10	73.4	0.573438
27339	PRPF19	8	102	6	58.6	0.57451
3301	DNAJA1	8	97.9	5	55.9	0.570991
31	ACACA	58	80.6	44	46	0.57072
57645	POGK	11	67.9	10	38.7	0.569956
23512	SUZ12	4	2.8	3	1.6	0.571429
51341	ZBTB7A	2	2.8	1	1.6	0.571429
140609	NEK7	1	1.5	1	0.85	0.566667
55692	LUC7L	7	92.8	5	51.8	0.55819
4999	ORC2	14	83.4	14	46.8	0.561151
23271	CAMSAP2	17	21.9	10	12.3	0.561644
55681	SCYL2	6	11.8	5	6.6	0.559322
84619	ZGPAT	8	9.3	7	5.2	0.55914
57513	CASKIN2	8	8.4	5	4.7	0.559524
9203	ZMYM3	5	4.5	4	2.5	0.555556
79861	TUBAL3	6	845	6	468	0.553846
1998	ELF2	16	331	15	181	0.546828
10592	SMC2	49	183	43	100	0.546448
86	ACTL6A	12	164	8	90.5	0.551829
54815	GATAD2A	25	130	24	71.8	0.552308
11177	BAZ1A	37	101	36	55.6	0.550495
51602	NOP58	7	50.9	7	28.2	0.554028
4008	LMO7	30	46	23	25.3	0.55
6945	MLX	4	39.9	3	21.8	0.546366
81570	CLPB	4	6.6	3	3.6	0.545455
498	ATP5F1A	4	4.9	3	2.7	0.55102
54892	NCAPG2	4	3.3	3	1.8	0.545455
9703	KIAA0100	2	2.2	1	1.2	0.545455
9400	RECQL5	1	1.2	1	0.66	0.55
9648	GCC2	2	1.1	1	0.6	0.545455
9817	KEAP1	1	1	1	0.55	0.55
54439	RBM27	3	0.76	2	0.42	0.552632
23234	DNAJC9	24	1456	19	779	0.535027
29128	UHRF1	37	568	34	307	0.540493
2551	GABPA	11	517	10	277	0.535783
4361	MRE11	17	85.7	16	46.4	0.541424
1509	CTSD	6	51.8	6	27.9	0.53861
2296	FOXC1	4	40.3	4	21.9	0.543424
55689	YEATS2	27	31.4	24	16.9	0.538217
56852	RAD18	9	30.3	10	16.3	0.537954
51143	DYNC1LI1	8	24.3	6	13.1	0.539095
10469	TIMM44	4	9.2	5	5	0.543478
902	CCNH	4	9.2	1	5	0.543478
83732	RIOK1	3	6.3	4	3.4	0.539683
200765	TIGD1	3	2.4	2	1.3	0.541667
8715	NOL4	1	1	1	0.54	0.54
987	LRBA	1	0.41	2	0.22	0.536585
23195	MDN1	4	0.28	4	0.15	0.535714
7520	XRCC5	41	3935	41	2104	0.534689
7074	TIAM1	1	112	1	59.2	0.528571
5977	DPF2	6	26.8	3	14.3	0.533582
51806	CALML5	2	15	2	8	0.533333
29110	TBK1	12	13.9	9	7.4	0.532374
7443	VRK1	2	12	1	6.3	0.525
79042	TSEN34	2	8.9	2	4.7	0.52809
3516	RBPJ	1	6	1	3.2	0.533333
9972	NUP153	3	0.64	2	0.34	0.53125
10628	TXNIP	1	0.55	1	0.29	0.527273
3066	HDAC2	13	328	9	171	0.521341
57680	CHD8	81	227	65	119	0.524229
23028	KDM1A	20	160	21	83.5	0.521875
11091	WDR5	10	157	10	81.2	0.517197
9898	UBAP2L	23	152	17	78.6	0.517105
4350	MPG	9	146	8	75.8	0.519178
2273	FHL1	3	117	3	61.1	0.522222
9879	DDX46	22	73.5	16	38.1	0.518367
7874	USP7	22	50	14	26.2	0.524
79142	PHF23	8	46.2	5	24.2	0.52381
8480	RAE1	6	42.9	5	22.1	0.515152
5089	PBX2	6	40.2	5	20.9	0.5199
5936	RBM4	6	33	3	17	0.515152
11218	DDX20	8	29.1	7	15	0.515464
5431	POLR2B	9	9.2	6	4.8	0.521739
9361	LONP1	1	6.5	1	3.4	0.523077
5430	POLR2A	7	1.7	4	0.88	0.517647
10466	COG5	2	1.2	2	0.62	0.516667
140688	NOL4L	1	1.1	1	0.57	0.518182
2547	XRCC6	57	4806	43	2462	0.512276
3848	KRT1	52	4364	46	2212	0.506874
3875	KRT18	6	275	7	141	0.512727
221937	FOXK1	18	211	16	107	0.507109
3611	ILK	17	192	13	97.3	0.506771
5965	RECQL	20	181	22	91.8	0.507182
818	CAMK2G	7	77	5	39.5	0.512987
54443	ANLN	25	47.5	17	24.4	0.513684
9112	MTA1	19	46.5	21	23.5	0.505376
3660	IRF2	5	45.9	4	23.2	0.505447
54801	HAUS6	10	17.8	6	9	0.505618
4281	MID1	7	14.8	5	7.6	0.513514
8874	ARHGEF7	7	7.5	4	3.8	0.506667
120	ADD3	2	3.5	1	1.8	0.514286
64864	RFX7	4	1.3	3	0.66	0.507692
4650	MYO9B	4	0.39	2	0.2	0.512821
142	PARP1	94	13500	86	6770	0.501481
3849	KRT2	38	904	35	449	0.496681
8890	EIF2B4	17	209	14	105	0.502392
11244	ZHX1	25	206	23	104	0.504854
64744	SMAP2	6	56.6	4	28.4	0.501767
9126	SMC3	29	39.7	20	19.8	0.498741
1386	ATF2	6	39.1	4	19.4	0.496164
23595	ORC3	10	32.7	9	16.5	0.504587
23126	POGZ	9	11.8	7	5.9	0.5
9878	TOX4	4	7.4	2	3.7	0.5
9063	PIAS2	5	6.4	3	3.2	0.5
9815	GIT2	3	2.8	2	1.4	0.5
4288	MKI67	11	2.6	10	1.3	0.5
5514	PPP1R10	5	2.2	3	1.1	0.5
6238	RRBP1	2	0.76	1	0.38	0.5
79915	ATAD5	1	0.08	1	0.04	0.5
85441	HELZ2	1	0.08	1	0.04	0.5
57459	GATAD2B	20	121	16	58.8	0.48595
8458	TTF2	36	105	31	51.6	0.491429
51317	PHF21A	14	99.8	14	48.6	0.486974
3187	HNRNPH1	5	80.8	6	39.5	0.488861
3226	HOXC10	7	75.8	5	37.1	0.489446
1107	CHD3	12	58	9	28.7	0.494828
57496	MRTFB	10	50.4	8	24.6	0.488095
8243	SMC1A	30	38.5	25	18.8	0.488312
545	ATR	39	37.7	28	18.5	0.490716
92105	INTS4	15	29.4	10	14.4	0.489796
8986	RPS6KA4	12	28.5	10	13.9	0.487719
79029	SPATA5L1	10	20	7	9.8	0.49
51514	DTL	6	11.8	5	5.8	0.491525
55907	CMAS	3	8.7	2	4.3	0.494253
51043	ZBTB7B	2	8.2	2	4	0.487805
57508	INTS2	2	1.9	2	0.94	0.494737
81567	TXNDC5	2	1.4	1	0.69	0.492857
7764	ZNF217	2	1.4	2	0.69	0.492857
57706	DENND1A	1	0.41	1	0.2	0.487805
6118	RPA2	15	8117	14	3909	0.481582
3933	LCN1	8	580	8	276	0.475862
5984	RFC4	19	415	18	198	0.477108
7150	TOP1	27	170	19	81.1	0.477059
23397	NCAPH	18	95.4	12	46.2	0.484277
9329	GTF3C4	20	93.5	13	44.8	0.479144
283489	CHAMP1	27	86.1	23	40.9	0.475029
790	CAD	44	79.6	38	38.4	0.482412
3835	KIF22	15	56	13	26.7	0.476786
4204	MECP2	7	16.5	5	7.9	0.478788
10125	RASGRP1	1	8.1	1	3.9	0.481481
1828	DSG1	7	7.7	4	3.7	0.480519
51230	PHF20	5	6.6	3	3.2	0.484848
8449	DHX16	3	6	3	2.9	0.483333
79902	NUP85	2	5.4	3	2.6	0.481481
10474	TADA3	1	2.7	2	1.3	0.481481
10621	POLR3F	2	2.7	1	1.3	0.481481
55700	MAP7D1	2	0.9	2	0.43	0.477778
54497	HEATR5B	3	0.56	1	0.27	0.482143
3880	KRT19	10	572	9	266	0.465035
5983	RFC3	8	285	8	134	0.470175
3980	LIG3	36	232	30	110	0.474138
57215	THAP11	4	90.3	2	42.7	0.472868
1974	EIF4A2	13	54.1	14	25.2	0.465804
9330	GTF3C3	11	43.6	9	20.7	0.474771
471	ATIC	4	43.3	10	20.5	0.473441
55602	CDKN2AIP	11	33.4	11	15.7	0.47006
54962	TIPIN	4	30.9	3	14.4	0.466019
55854	ZC3H15	8	28.5	4	13.4	0.470175
55614	KIF16B	1	4.7	1	2.2	0.468085
2950	GSTP1	1	3.2	1	1.5	0.46875
84722	PSRC1	2	2	2	0.93	0.465
463	ZFHX3	9	1.4	5	0.66	0.471429
259282	BOD1L1	4	0.99	2	0.47	0.474747
9578	CDC42BPB	2	0.62	2	0.29	0.467742
3857	KRT9	27	1629	26	751	0.461019
23435	TARDBP	7	158	6	72.3	0.457595
4781	NFIB	8	133	6	60.7	0.456391
51507	RTF2	10	93.3	10	43	0.460879
7003	TEAD1	8	70.5	4	32.3	0.458156
126208	ZNF787	2	22	2	10.2	0.463636
5885	RAD21	6	20.4	4	9.4	0.460784
8314	BAP1	9	13.3	7	6.1	0.458647
89777	SERPINB12	2	9.4	1	4.3	0.457447
2245	FGD1	1	5	1	2.3	0.46
405	ARNT	4	3.7	3	1.7	0.459459
81930	KIF18A	2	3.5	1	1.6	0.457143
3796	KIF2A	4	1.6	4	0.74	0.4625
3614	IMPDH1	23	762	23	344	0.451444
8467	SMARCA5	56	483	42	218	0.451346
26528	DAZAP1	6	319	3	142	0.445141
3987	LIMS1	3	75.7	4	34.4	0.454425
2976	GTF3C2	17	65.9	12	29.7	0.450683
23030	KDM4B	11	37.4	8	17	0.454545
11169	WDHD1	15	27.4	10	12.3	0.448905
54930	HAUS4	5	24.6	6	11	0.447154
10036	CHAF1A	6	19.4	4	8.8	0.453608
1051	CEBPB	1	16.8	1	7.6	0.452381
9425	CDYL	3	6.7	3	3	0.447761
2186	BPTF	13	5.3	10	2.4	0.45283
28964	GIT1	6	4.9	4	2.2	0.44898
51574	LARP7	2	3.1	2	1.4	0.451613
10526	IPO8	2	1.3	2	0.58	0.446154
25913	POT1	1	1.1	1	0.5	0.454545
23064	SETX	3	0.42	1	0.19	0.452381
3861	KRT14	31	1240	22	542	0.437097
1108	CHD4	70	841	59	368	0.437574
4437	MSH3	40	237	39	104	0.438819
3267	AGFG1	5	102	5	44.4	0.435294
80004	ESRP2	9	33.5	7	14.8	0.441791
5090	PBX3	3	18	2	7.9	0.438889
80124	VCPIP1	11	8.2	5	3.6	0.439024
80789	INTS5	5	7	4	3.1	0.442857
84515	MCM8	4	4.8	3	2.1	0.4375
257160	RNF214	4	4.3	3	1.9	0.44186
5591	PRKDC	254	3919	235	1685	0.429957
3856	KRT8	19	343	13	146	0.425656
1786	DNMT1	55	286	47	122	0.426573
10620	ARID3B	13	85	8	36.6	0.430588
10615	SPAG5	27	82.2	25	35.6	0.43309
5954	RCN1	5	61.5	4	26.4	0.429268
92797	HELB	23	61.4	20	26.2	0.42671
5993	RFX5	21	58.9	16	25.5	0.432937
641	BLM	1	20.2	1	8.7	0.430693
602	BCL3	6	17.5	4	7.6	0.434286
23152	CIC	14	4	8	1.7	0.425
10522	DEAF1	4	3.5	2	1.5	0.428571
8473	OGT	4	3	3	1.3	0.433333
55068	ENOX1	2	2.3	2	1	0.434783
4212	MEIS2	1	1.5	1	0.64	0.426667
92799	SHKBP1	2	1.3	1	0.56	0.430769
28231	SLCO4A1	1	1.1	1	0.47	0.427273
6878	TAF6	2	0.56	1	0.24	0.428571
3866	KRT15	9	631	11	263	0.416799
3860	KRT13	8	400	12	169	0.4225
11168	PSIP1	20	249	15	104	0.417671
9533	POLR1C	8	118	6	49.7	0.421186
4733	DRG1	9	65.5	5	27.8	0.424427
9044	BTAF1	26	47.1	22	19.6	0.416136
9328	GTF3C5	11	37.2	9	15.5	0.416667
2335	FN1	15	29.3	12	12.2	0.416382
369	ARAF	7	24.8	7	10.5	0.423387
9253	NUMBL	5	18.1	3	7.6	0.41989
23279	NUP160	8	11.6	4	4.9	0.422414
2000	ELF4	6	10.6	4	4.4	0.415094
4665	NAB2	5	7.1	4	3	0.422535
54625	PARP14	11	6.5	6	2.7	0.415385
11078	TRIOBP	5	2.6	3	1.1	0.423077
57634	EP400	10	2.4	10	1	0.416667
55252	ASXL2	5	1.5	3	0.63	0.42
56917	MEIS3	1	1.4	1	0.59	0.421429
81844	TRIM56	2	1.1	1	0.46	0.418182
10362	HMG20B	19	382	12	156	0.408377
3851	KRT4	5	157	4	65	0.414013
26038	CHD5	14	94	12	38.8	0.412766
64151	NCAPG	19	65.9	12	27.2	0.412747
54821	ERCC6L	29	51.7	21	21.1	0.408124
8208	CHAF1B	10	39.4	9	16.3	0.413706
29780	PARVB	5	17.2	2	7.1	0.412791
9070	ASH2L	5	10	5	4.1	0.41
6406	SEMG1	6	9	4	3.7	0.411111
2241	FER	1	1.8	1	0.74	0.411111
64760	FAM160B2	1	1.1	1	0.45	0.409091
57606	SLAIN2	2	1	1	0.41	0.41
4436	MSH2	50	1384	43	549	0.396676
4801	NFYB	3	411	2	164	0.399027
4782	NFIC	18	309	9	123	0.398058
11284	PNKP	9	37	5	14.7	0.397297
9557	CHD1L	13	30.3	8	12.1	0.39934
51804	SIX4	9	29.4	7	11.8	0.401361
[truncated: 516 more rows]
